# Supplementary material for: Ulcerative Colitis-Derived Colonoid Culture: A Multi-Mineral-Approach to Improve Barrier Protein Expression
Source: Front Cell Dev Biol. 2020 Nov 23;8:577221. doi: 10.3389/fcell.2020.577221 (PMC7719760; doi:10.3389/fcell.2020.577221)
Supplement: Supplementary file 11 [file Table_6.xlsx]

## Sheet: Molecular Function
Supplement Table 6A. GO Molecular Function (involving proteins significantly altered with Aquamin® - presented in Figure 4B and Supplement Table 5)
#term ID	term description	observed gene count	background gene count	Gene Percentage	false discovery rate	matching proteins in your network (labels)
GO:0003723	RNA binding	73	850	8.58824	7.11e-29	AUH,C14orf166,CGI-74,CLUH,DARS2,DCPS,DDX21,DKC1,EDC3,EEF1A1,EEF2,EIF2B3,EIF2B5,EIF2S1,EIF3A,EIF3J,EIF3K,EIF4E2,EIF5A,EIF6,ELAVL1,G3BP1,GSPT1,HNRNPA1,HNRNPA3,HNRNPD,HNRNPDL,HNRNPF,HNRNPH1,HNRNPU,IMPDH2,KHDRBS1,LARP1,LSM2,LUC7L3,MATR3,MSI2,NCL,NHP2L1,NOLC1,NOP56,NPM1,NSUN2,NUDT4,NUP98,PABPC1,PCBP2,RANBP2,RANGAP1,RBBP7,RBM4,RBMX,RPL12,RPL18,RPL19,RPS11,RPS5,RSL1D1,SERBP1,SF3A1,SF3B1,SF3B3,SF3B5,SLC3…
GO:0003676	nucleic acid binding	110	3332	3.30132	1.65e-12	AUH,BCLAF1,C14orf166,C17orf49,CCAR1,CDK12,CGI-74,CLUH,CSDE1,DARS2,DCPS,DDX21,DKC1,EDC3,EDF1,EEF1A1,EEF2,EIF2B3,EIF2B5,EIF2S1,EIF3A,EIF3J,EIF3K,EIF4E2,EIF5A,EIF6,ELAVL1,ENPP3,G3BP1,GSPT1,GTF2F1,GTF2I,HIST1H1B,HIST1H1C,HMGA1,HNRNPA1,HNRNPA3,HNRNPD,HNRNPDL,HNRNPF,HNRNPH1,HNRNPK,HNRNPU,HUWE1,IMPDH2,KHDRBS1,LARP1,LSM2,LUC7L3,MATR3,MCM3,MCM4,MKI67,MSH2,MSI2,NACA,NCL,NHP2L1,NOLC1,NONO,NOP56,NPM1,NSUN2,N…
GO:0005488	binding	249	11878	2.09631	5.16e-12	ABCB1,ABCD3,ABCG2,ACADM,ACADVL,ACOX1,ACOX2,ACOX3,ACSL5,ACTL6A,ADAM9,AGL,ALDH2,AMACR,ANP32A,ANPEP,ARL3,AUH,BCCIP,BCLAF1,C14orf166,C17orf49,CBX3,CCAR1,CCAR2,CCBL2,CD44,CDC37,CDH17,CDHR5,CDK12,CGI-74,CLCA4,CLUH,CPT1A,CSDE1,CYP27A1,DARS2,DBN1,DCPS,DDX21,DECR1,DKC1,DNAJA4,DNAJC7,DNAJC8,DNPH1,DSC2,DSG2,DTYMK,DUT,EDC3,EDF1,EEF1A1,EEF2,EIF2B3,EIF2B5,EIF2S1,EIF3A,EIF3J,EIF3K,EIF4E2,EIF5A,EIF6,ELAVL1,EML4,…
GO:1901363	heterocyclic compound binding	146	5305	2.75212	6.74e-12	ABCB1,ABCD3,ABCG2,ACADM,ACADVL,ACOX1,ACOX2,ACOX3,ACSL5,ALDH2,ARL3,AUH,BCLAF1,C14orf166,C17orf49,CCAR1,CCBL2,CDK12,CGI-74,CLUH,CSDE1,CYP27A1,DARS2,DCPS,DDX21,DECR1,DKC1,DNAJA4,DTYMK,EDC3,EDF1,EEF1A1,EEF2,EIF2B3,EIF2B5,EIF2S1,EIF3A,EIF3J,EIF3K,EIF4E2,EIF5A,EIF6,ELAVL1,ENPP3,ENTPD8,FKBP3,FKBP4,G3BP1,GMPS,GNA11,GSPT1,GTF2F1,GTF2I,HIST1H1B,HIST1H1C,HMGA1,HNRNPA1,HNRNPA3,HNRNPD,HNRNPDL,HNRNPF,HNRNPH1,H…
GO:0097159	organic cyclic compound binding	147	5382	2.73133	7.65e-12	ABCB1,ABCD3,ABCG2,ACADM,ACADVL,ACOX1,ACOX2,ACOX3,ACSL5,ALDH2,ARL3,AUH,BCLAF1,C14orf166,C17orf49,CCAR1,CCBL2,CDK12,CGI-74,CLUH,CSDE1,CYP27A1,DARS2,DCPS,DDX21,DECR1,DKC1,DNAJA4,DTYMK,EDC3,EDF1,EEF1A1,EEF2,EIF2B3,EIF2B5,EIF2S1,EIF3A,EIF3J,EIF3K,EIF4E2,EIF5A,EIF6,ELAVL1,ENPP3,ENTPD8,FKBP3,FKBP4,G3BP1,GMPS,GNA11,GSPT1,GTF2F1,GTF2I,HIST1H1B,HIST1H1C,HMGA1,HNRNPA1,HNRNPA3,HNRNPD,HNRNPDL,HNRNPF,HNRNPH1,H…
GO:0003729	mRNA binding	22	198	11.1111	6.37e-10	AUH,CGI-74,CLUH,EDC3,EIF3A,ELAVL1,G3BP1,HNRNPA3,HNRNPD,HNRNPU,LARP1,LUC7L3,NCL,NUP98,PABPC1,RBM4,RBMX,RPS5,RSL1D1,SERBP1,SF3B1,SSB
GO:0005515	protein binding	156	6605	2.36185	9.81e-08	ABCD3,ABCG2,ACADM,ACOX1,ACOX2,ACOX3,ADAM9,AGL,AMACR,ANP32A,ARL3,BCCIP,C14orf166,CBX3,CCAR2,CCBL2,CDC37,CDH17,CDHR5,CDK12,CGI-74,CPT1A,DARS2,DBN1,DNAJA4,DNAJC7,DNAJC8,DNPH1,DSC2,DSG2,EDC3,EDF1,EEF1A1,EEF2,EIF2B3,EIF2B5,EIF3A,EIF4E2,EIF5A,ELAVL1,EML4,EPB41L2,EWSR1,FKBP4,GLB1,GNA11,GSN,GTF2F1,GTF2I,GUSB,HCFC1,HEXB,HIST1H1B,HMGA1,HMGCS1,HNRNPA1,HNRNPD,HNRNPF,HNRNPK,HNRNPM,HNRNPU,HNRNPUL1,HSD17B12,HSP…
GO:0090079	translation regulator activity, nucleic acid binding	14	99	14.1414	2.47e-07	EEF1A1,EEF2,EIF2B3,EIF2B5,EIF2S1,EIF3A,EIF3J,EIF3K,EIF4E2,EIF5A,EIF6,GSPT1,LARP1,PABPC1
GO:0008135	translation factor activity, RNA binding	12	84	14.2857	2.81e-06	EEF1A1,EEF2,EIF2B3,EIF2B5,EIF2S1,EIF3A,EIF3J,EIF3K,EIF4E2,EIF5A,EIF6,GSPT1
GO:0043021	ribonucleoprotein complex binding	13	116	11.2069	8.25e-06	EEF2,EIF2S1,EIF3K,EIF5A,EIF6,HNRNPU,LETM1,NPM1,RPSA,SNRPA,SNRPB2,SRP72,SRP9
GO:0017069	snRNA binding	8	38	21.0526	3.34e-05	DDX21,EIF5A,HNRNPU,LSM2,NHP2L1,SNRPA,SNRPA1,SNRPB2
GO:0003727	single-stranded RNA binding	10	80	12.5	8.55e-05	HNRNPA1,HNRNPDL,HNRNPF,HNRNPH1,HNRNPU,KHDRBS1,MSI2,PABPC1,RBMX,SSB
GO:0003730	mRNA 3'-UTR binding	9	63	14.2857	9.99e-05	AUH,ELAVL1,HNRNPD,HNRNPU,LARP1,PABPC1,RBM4,RSL1D1,SERBP1
GO:0044877	protein-containing complex binding	36	968	3.71901	0.00014	ADAM9,C14orf166,CCAR2,CD44,CDH17,EEF2,EIF2S1,EIF3K,EIF5A,EIF6,GNA11,GSN,HNRNPU,HSD17B12,HSPG2,IST1,ITGA3,KHDRBS1,KRT8,LETM1,MYO7B,NASP,NPM1,PCNA,PTPRF,RPSA,SERPINH1,SF3B3,SNRPA,SNRPB2,SRP72,SRP9,TLN1,TUBB,VIL1,VRK1
GO:0003743	translation initiation factor activity	8	50	16	0.00016	EIF2B3,EIF2B5,EIF2S1,EIF3A,EIF3J,EIF3K,EIF4E2,EIF6
GO:0008187	poly-pyrimidine tract binding	6	23	26.087	0.00023	HNRNPH1,HNRNPU,KHDRBS1,MSI2,PABPC1,SSB
GO:0003824	catalytic activity	124	5592	2.21745	0.00034	ABCB1,ABCD3,ABCG2,ACADM,ACADVL,ACOT1,ACOX1,ACOX2,ACOX3,ACSL5,ADAM9,AGL,ALDH1L1,ALDH2,AMACR,ANPEP,ARL3,AUH,BCAT2,CCBL2,CDC37,CDK12,CDS1,CES3,CLCA4,COMTD1,CPT1A,CYP27A1,DARS2,DCPS,DDX21,DECR1,DHRS7,DKC1,DNPH1,DTYMK,DUT,EDC3,EEF1A1,EEF2,EIF2B3,ENPP3,ENTPD5,ENTPD8,FDPS,FKBP3,FKBP4,FUCA1,FUOM,G3BP1,GAA,GALM,GALNT12,GLB1,GMPS,GNA11,GSPT1,GUSB,HEPH,HEXB,HMGA1,HMGCS1,HMGCS2,HSD17B12,HUWE1,IMPDH2,LACTB,LP…
GO:0030515	snoRNA binding	6	28	21.4286	0.00055	DDX21,DKC1,NHP2L1,NOLC1,NOP56,NUDT4
GO:0003995	acyl-CoA dehydrogenase activity	5	16	31.25	0.00061	ACADM,ACADVL,ACOX1,ACOX2,ACOX3
GO:0019899	enzyme binding	60	2197	2.731	0.00071	ADAM9,C14orf166,CBX3,CCAR2,CDC37,CDK12,CGI-74,EEF1A1,EEF2,EIF2B3,EIF2B5,EIF3A,EIF4E2,ELAVL1,GTF2F1,GTF2I,HIST1H1B,HMGA1,HNRNPD,HNRNPU,HNRNPUL1,ITGA3,JUP,LSM2,MSH2,MVP,NCL,NHP2L1,NOLC1,NOP56,NPM1,PARP4,PCBP2,PCNA,PFKL,PPP1R3G,PYCARD,RANBP2,RANGAP1,RBBP4,RBBP6,RCC2,RFC4,RPS19,RPS6,SAE1,SCAMP3,SCARB2,SFPQ,SLC12A2,TCOF1,TOP2B,TRIM28,TUBB,UBE2I,UGT1A10,VCL,VRK1,XRCC1,YBX1
GO:0042802	identical protein binding	51	1754	2.90764	0.00071	ABCD3,ABCG2,ACADM,ACOX2,C14orf166,CBX3,CCBL2,CPT1A,DARS2,DNPH1,EDC3,ELAVL1,EWSR1,GLB1,HCFC1,HEXB,HMGCS1,HNRNPA1,HNRNPK,HNRNPU,IST1,JUP,KHDRBS1,LACTB,MAT2A,MATR3,MSH2,MTHFD1L,MVP,NCL,NONO,NPM1,P2RX4,PC,PCNA,PFKL,PRPF19,PSME3,PUF60,PYCARD,RABEP1,RBMX,RPS19,SDC1,SFPQ,SLC25A13,SNRPA,SOD2,UGT1A10,VIL1,XDH
GO:0008266	poly(U) RNA binding	5	19	26.3158	0.001	HNRNPH1,KHDRBS1,MSI2,PABPC1,SSB
GO:0043022	ribosome binding	7	50	14	0.001	EEF2,EIF2S1,EIF3K,EIF5A,EIF6,LETM1,RPSA
GO:0016853	isomerase activity	11	147	7.48299	0.0012	AMACR,DKC1,FKBP3,FKBP4,FUOM,GALM,HMGCS1,PPID,PPIG,TOP2B,TXNDC5
GO:0050662	coenzyme binding	15	274	5.47445	0.0016	ACADM,ACADVL,ACOX1,ACOX2,ACOX3,ALDH2,CCBL2,DECR1,PC,PHYH,PLOD2,PLOD3,PYGB,SDHA,XDH
GO:0016627	oxidoreductase activity, acting on the CH-CH group of donors	7	58	12.069	0.002	ACADM,ACADVL,ACOX1,ACOX2,ACOX3,DECR1,SDHA
GO:0003682	chromatin binding	21	501	4.19162	0.0021	ACTL6A,GTF2F1,HCFC1,HIST1H1B,HIST1H1C,HMGA1,HNRNPD,HNRNPU,NONO,NUP98,PCNA,PELP1,RBMX,SAFB,SFPQ,SMARCC1,TOP2B,TRIM28,UPF1,VRK1,YBX1
GO:0019843	rRNA binding	7	60	11.6667	0.0023	DDX21,EEF2,RPL12,RPL19,RPS11,RPS5,TST
GO:0035198	miRNA binding	5	26	19.2308	0.003	DDX21,ELAVL1,HNRNPA1,MATR3,RBM4
GO:0003713	transcription coactivator activity	15	307	4.88599	0.0044	ACTL6A,CCAR1,EDF1,GTF2F1,HCFC1,HMGA1,JUP,NACA,NPM1,NUP98,RBM14,SETD3,SMARCC1,THRAP3,TRIM28
GO:0003735	structural constituent of ribosome	10	146	6.84932	0.0044	RPL12,RPL18,RPL19,RPL36,RPS10,RPS11,RPS12,RPS17,RPS6,RPSA
GO:0019904	protein domain specific binding	25	706	3.54108	0.0049	ACOX1,ADAM9,CBX3,EPB41L2,GTF2F1,GUSB,HNRNPA1,HNRNPK,HNRNPM,IST1,ITGA3,KHDRBS1,MPP7,NOLC1,PYCARD,RABEP1,RBMX,RCC2,SH3BGRL,SRP72,SRRM2,TLN1,TRIM28,TUBB,UBE2I
GO:0086083	cell adhesive protein binding involved in bundle of His cell-Purkinje myocyte communication	3	5	60	0.0049	DSC2,DSG2,JUP
GO:0036094	small molecule binding	61	2460	2.47967	0.0055	ABCB1,ABCD3,ABCG2,ACADM,ACADVL,ACOX1,ACOX2,ACOX3,ACSL5,ALDH2,ARL3,CCBL2,CD44,CDK12,DARS2,DDX21,DECR1,DNAJA4,DTYMK,EEF1A1,EEF2,ENTPD8,FKBP4,FUOM,G3BP1,GMPS,GNA11,GSPT1,HMGCS1,HNRNPU,HSPA4L,IMPDH2,ITPR3,MAT2A,MCM3,MCM4,MKI67,MSH2,MTHFD1,MTHFD1L,MYO7B,NOLC1,P2RX4,PC,PFKL,PHYH,PLOD2,PLOD3,PYGB,RFC4,SDHA,STARD5,THRAP3,TOP2B,TUBB,TUBB4B,UBE2E3,UBE2I,UPF1,VRK1,XDH
GO:0043175	RNA polymerase core enzyme binding	5	32	15.625	0.0059	C14orf166,CCAR2,HNRNPU,NOLC1,TCOF1
GO:0008143	poly(A) binding	4	17	23.5294	0.0063	HNRNPDL,HNRNPU,KHDRBS1,PABPC1
GO:0003997	acyl-CoA oxidase activity	3	6	50	0.0065	ACOX1,ACOX2,ACOX3
GO:0050660	flavin adenine dinucleotide binding	7	76	9.21053	0.0066	ACADM,ACADVL,ACOX1,ACOX2,ACOX3,SDHA,XDH
GO:0050839	cell adhesion molecule binding	11	200	5.5	0.0097	ADAM9,CDH17,CDHR5,DSG2,HSPG2,ITGA3,JUP,NPTN,P2RX4,PTPRF,TLN1
GO:0005198	structural molecule activity	23	679	3.38733	0.0125	EIF3A,EPB41L2,JUP,KRT8,MATR3,MPP7,NUP155,NUP98,PLEC,RPL12,RPL18,RPL19,RPL36,RPS10,RPS11,RPS12,RPS17,RPS6,RPSA,TLN1,TUBB,TUBB4B,VCL
GO:0019901	protein kinase binding	21	599	3.50584	0.0138	ADAM9,CDC37,CDK12,EEF1A1,EEF2,EIF3A,ELAVL1,GTF2I,JUP,MSH2,MVP,NPM1,PCNA,RBBP6,RCC2,RPS19,RPS6,SLC12A2,TOP2B,UGT1A10,VRK1
GO:0016798	hydrolase activity, acting on glycosyl bonds	8	123	6.50407	0.018	AGL,DNPH1,FUCA1,GAA,GLB1,GUSB,HEXB,PCNA
GO:0098631	cell adhesion mediator activity	4	25	16	0.018	DSC2,DSG2,JUP,RPSA
GO:0000166	nucleotide binding	51	2097	2.43205	0.0214	ABCB1,ABCD3,ABCG2,ACADM,ACADVL,ACOX1,ACOX2,ACOX3,ACSL5,ALDH2,ARL3,CDK12,DARS2,DDX21,DECR1,DNAJA4,DTYMK,EEF1A1,EEF2,ENTPD8,FKBP4,G3BP1,GMPS,GNA11,GSPT1,HNRNPU,HSPA4L,IMPDH2,MAT2A,MCM3,MCM4,MKI67,MSH2,MTHFD1,MTHFD1L,MYO7B,NOLC1,P2RX4,PC,PFKL,RFC4,SDHA,THRAP3,TOP2B,TUBB,TUBB4B,UBE2E3,UBE2I,UPF1,VRK1,XDH
GO:0016491	oxidoreductase activity	23	716	3.21229	0.0214	ACADM,ACADVL,ACOX1,ACOX2,ACOX3,ALDH1L1,ALDH2,CYP27A1,DECR1,DHRS7,HEPH,HSD17B12,IMPDH2,MAOA,MTHFD1,MTHFD1L,NDUFAF2,PHYH,PLOD2,PLOD3,SDHA,SOD2,XDH
GO:0008022	protein C-terminus binding	10	194	5.15464	0.022	HSPG2,MKI67,MSH2,NCL,PABPC1,SAE1,SDC1,STIP1,TOP2B,UBE2I
GO:0019900	kinase binding	22	678	3.24484	0.0222	ADAM9,CDC37,CDK12,EEF1A1,EEF2,EIF3A,ELAVL1,GTF2I,JUP,MSH2,MVP,NPM1,PCNA,PFKL,RBBP6,RCC2,RPS19,RPS6,SLC12A2,TOP2B,UGT1A10,VRK1
GO:0004329	formate-tetrahydrofolate ligase activity	2	2	100	0.0224	MTHFD1,MTHFD1L
GO:0004421	hydroxymethylglutaryl-CoA synthase activity	2	2	100	0.0224	HMGCS1,HMGCS2
GO:0005427	proton-dependent oligopeptide secondary active transmembrane transporter activity	2	2	100	0.0224	CDH17,SLC15A1
GO:0016462	pyrophosphatase activity	25	819	3.0525	0.0224	ABCB1,ABCD3,ABCG2,ARL3,DCPS,DDX21,DUT,EEF1A1,EEF2,ENPP3,ENTPD5,ENTPD8,G3BP1,GMPS,GNA11,GSPT1,MCM3,MCM4,MSH2,MYO7B,NUDT4,TOP2B,TUBB,TUBB4B,UPF1
GO:0034512	box C/D snoRNA binding	2	2	100	0.0224	NHP2L1,NOLC1
GO:0051082	unfolded protein binding	7	106	6.60377	0.0258	CDC37,DNAJA4,NPM1,NUDC,PFDN5,SERPINH1,TUBB4B
GO:0043168	anion binding	61	2696	2.26261	0.0294	ABCB1,ABCD3,ABCG2,ACADM,ACADVL,ACOX1,ACOX2,ACOX3,ACSL5,ARL3,CCBL2,CD44,CDK12,DARS2,DDX21,DECR1,DNAJA4,DTYMK,EEF1A1,EEF2,ENTPD8,FKBP4,G3BP1,GMPS,GNA11,GSPT1,HNRNPU,HSD17B12,HSPA4L,ITPR3,MAT2A,MCM3,MCM4,MKI67,MSH2,MTHFD1,MTHFD1L,MYO7B,NOLC1,P2RX4,PC,PFKL,PHYH,PLOD2,PLOD3,PTPRF,PYGB,RFC4,SDHA,STARD5,THRAP3,TLN1,TOP2B,TUBB,TUBB4B,UBE2E3,UBE2I,UPF1,VIL1,VRK1,XDH
GO:0008475	procollagen-lysine 5-dioxygenase activity	2	3	66.6667	0.0307	PLOD2,PLOD3
GO:0016402	pristanoyl-CoA oxidase activity	2	3	66.6667	0.0307	ACOX2,ACOX3
GO:0035614	snRNA stem-loop binding	2	3	66.6667	0.0307	SNRPA,SNRPB2
GO:0003712	transcription coregulator activity	18	534	3.37079	0.0314	ACTL6A,CCAR1,EDF1,GTF2F1,HCFC1,HMGA1,HNRNPU,JUP,NACA,NPM1,NUP98,PFDN5,RBM14,SETD3,SLC26A3,SMARCC1,THRAP3,TRIM28
GO:0031072	heat shock protein binding	7	112	6.25	0.0315	CDC37,DNAJA4,DNAJC7,DNAJC8,FKBP4,PPID,STIP1
GO:0003746	translation elongation factor activity	3	16	18.75	0.0364	EEF1A1,EEF2,EIF5A
GO:0016854	racemase and epimerase activity	3	16	18.75	0.0364	AMACR,FUOM,GALM
GO:0042162	telomeric DNA binding	4	36	11.1111	0.039	HNRNPA1,HNRNPD,NCL,UPF1
GO:0000339	RNA cap binding	3	17	17.6471	0.04	DCPS,EIF4E2,LARP1
GO:0004477	methenyltetrahydrofolate cyclohydrolase activity	2	4	50	0.04	MTHFD1,MTHFD1L
GO:0004488	methylenetetrahydrofolate dehydrogenase (NADP+) activity	2	4	50	0.04	MTHFD1,MTHFD1L
GO:0005518	collagen binding	5	61	8.19672	0.04	ADAM9,CD44,HSD17B12,ITGA3,SERPINH1
GO:0016646	oxidoreductase activity, acting on the CH-NH group of donors, NAD or NADP as acceptor	3	17	17.6471	0.04	ALDH1L1,MTHFD1,MTHFD1L
GO:0016874	ligase activity	8	155	5.16129	0.0422	ACSL5,DARS2,GMPS,MTHFD1,MTHFD1L,PC,SAE1,XRCC1
GO:0003755	peptidyl-prolyl cis-trans isomerase activity	4	39	10.2564	0.0458	FKBP3,FKBP4,PPID,PPIG
GO:0030246	carbohydrate binding	11	270	4.07407	0.0473	AGL,ENPP3,FUOM,GAA,GALM,GALNT12,PFKL,PHYH,PLOD2,PLOD3,PPP1R3G
GO:0001042	RNA polymerase I core binding	2	5	40	0.0495	NOLC1,TCOF1
GO:0005047	signal recognition particle binding	2	5	40	0.0495	SRP72,SRP9
GO:0008144	drug binding	41	1710	2.39766	0.0495	ABCB1,ABCD3,ABCG2,ACSL5,CCBL2,CDK12,DARS2,DDX21,DNAJA4,DTYMK,ENTPD8,FKBP3,FKBP4,G3BP1,GMPS,HMGCS1,HNRNPU,HSPA4L,ITPR3,MAT2A,MCM3,MCM4,MKI67,MSH2,MTHFD1,MTHFD1L,MYO7B,NOLC1,P2RX4,PC,PFKL,PPID,PPIG,PYGB,RFC4,THRAP3,TOP2B,UBE2E3,UBE2I,UPF1,VRK1
GO:0031418	L-ascorbic acid binding	3	20	15	0.0495	PHYH,PLOD2,PLOD3
GO:0032135	DNA insertion or deletion binding	2	5	40	0.0495	MSH2,PCNA
GO:0044388	small protein activating enzyme binding	2	5	40	0.0495	SAE1,UBE2I
GO:0048029	monosaccharide binding	5	66	7.57576	0.0495	FUOM,PFKL,PHYH,PLOD2,PLOD3
GO:0048037	cofactor binding	16	481	3.3264	0.0495	ACADM,ACADVL,ACOX1,ACOX2,ACOX3,ALDH2,CCBL2,CYP27A1,DECR1,PC,PHYH,PLOD2,PLOD3,PYGB,SDHA,XDH

## Sheet: Biological Process
Supplement Table 6B. GO Biological Process (involving proteins significantly altered with Aquamin® - presented in Figure 4C and Supplement Table 5)
#term ID	term description	observed gene count	background gene count	Gene Percentage	false discovery rate	matching proteins in your network (labels)
GO:0016071	mRNA metabolic process	68	667	10.1949	3.75e-30	CCAR1,CCAR2,CDK12,CGI-74,CSDE1,DCPS,DKC1,DNAJC8,EDC3,ELAVL1,GSPT1,GTF2F1,HNRNPA1,HNRNPA3,HNRNPD,HNRNPF,HNRNPH1,HNRNPK,HNRNPM,HNRNPU,HNRNPUL1,KHDRBS1,LSM2,LSM6,LUC7L3,NHP2L1,NONO,PABPC1,PCBP2,PRPF19,PRPF40A,PSPC1,PUF60,RBBP6,RBM39,RBM4,RBMX,RPL12,RPL18,RPL19,RPL36,RPS10,RPS11,RPS12,RPS17,RPS19,RPS5,RPS6,RPSA,SART1,SF3A1,SF3A3,SF3B1,SF3B2,SF3B3,SF3B5,SFPQ,SMU1,SNRPA,SNRPA1,SNRPB2,SRRM2,SRRT,SSB,STR…
GO:0006396	RNA processing	69	825	8.36364	4.33e-26	C14orf166,CCAR1,CCAR2,CDK12,CGI-74,DCPS,DDX21,DKC1,DNAJC8,EIF6,ELAVL1,GTF2F1,HNRNPA1,HNRNPA3,HNRNPD,HNRNPDL,HNRNPF,HNRNPH1,HNRNPK,HNRNPM,HNRNPU,HNRNPUL1,KHDRBS1,LSM2,LSM6,LUC7L3,NHP2L1,NOLC1,NONO,NOP2,NOP56,NSUN2,PABPC1,PCBP2,PELP1,PPIG,PRPF19,PRPF40A,PSPC1,PUF60,RBBP6,RBM39,RBM4,RBMX,RPS17,RPS19,RPS6,RPSA,RRP9,RSL1D1,SART1,SF3A1,SF3A3,SF3B1,SF3B2,SF3B3,SF3B5,SFPQ,SMU1,SNRPA,SNRPA1,SNRPB2,SRRM2,S…
GO:0008380	RNA splicing	50	391	12.7877	1.05e-25	C14orf166,CCAR1,CCAR2,CDK12,CGI-74,DCPS,DNAJC8,ELAVL1,GTF2F1,HNRNPA1,HNRNPA3,HNRNPD,HNRNPF,HNRNPH1,HNRNPK,HNRNPM,HNRNPU,HNRNPUL1,LSM2,LSM6,LUC7L3,NHP2L1,NONO,PABPC1,PCBP2,PPIG,PRPF19,PRPF40A,PSPC1,PUF60,RBM39,RBM4,RBMX,SART1,SF3A1,SF3A3,SF3B1,SF3B2,SF3B3,SF3B5,SFPQ,SMU1,SNRPA,SNRPA1,SNRPB2,SRRM2,SRRT,STRAP,THRAP3,YBX1
GO:0000398	mRNA splicing, via spliceosome	43	284	15.1408	1.7e-24	CCAR1,CGI-74,DCPS,DNAJC8,ELAVL1,GTF2F1,HNRNPA1,HNRNPA3,HNRNPD,HNRNPF,HNRNPH1,HNRNPK,HNRNPM,HNRNPU,HNRNPUL1,LSM2,LSM6,LUC7L3,NHP2L1,NONO,PABPC1,PCBP2,PRPF19,PRPF40A,PSPC1,PUF60,RBMX,SART1,SF3A1,SF3A3,SF3B1,SF3B2,SF3B3,SF3B5,SFPQ,SMU1,SNRPA,SNRPA1,SNRPB2,SRRM2,SRRT,STRAP,YBX1
GO:0006397	mRNA processing	50	456	10.9649	2.73e-23	CCAR1,CCAR2,CDK12,CGI-74,DCPS,DNAJC8,ELAVL1,GTF2F1,HNRNPA1,HNRNPA3,HNRNPD,HNRNPF,HNRNPH1,HNRNPK,HNRNPM,HNRNPU,HNRNPUL1,KHDRBS1,LSM2,LSM6,LUC7L3,NHP2L1,NONO,PABPC1,PCBP2,PRPF19,PRPF40A,PSPC1,PUF60,RBBP6,RBM39,RBM4,RBMX,SART1,SF3A1,SF3A3,SF3B1,SF3B2,SF3B3,SF3B5,SFPQ,SMU1,SNRPA,SNRPA1,SNRPB2,SRRM2,SRRT,STRAP,THRAP3,YBX1
GO:0034641	cellular nitrogen compound metabolic process	159	5126	3.10183	1.44e-18	ABCG2,ACADM,ACOT1,ACSL5,ACTL6A,ALDH1L1,ANP32A,ANPEP,BCCIP,BCLAF1,BTF3,C14orf166,CBX3,CCAR1,CCAR2,CDK12,CDS1,CGI-74,CPT1A,CSDE1,DARS2,DCPS,DDX21,DKC1,DNAJC8,DNPH1,DTYMK,DUT,EDC3,EDF1,EEF1A1,EEF2,EIF2B3,EIF2B5,EIF2S1,EIF3A,EIF3J,EIF3K,EIF4E2,EIF5A,EIF6,ELAVL1,ENPP3,ENTPD5,ENTPD8,EWSR1,G3BP1,GMPS,GSPT1,GTF2F1,GTF2I,HCFC1,HEXB,HMGA1,HNRNPA1,HNRNPA3,HNRNPD,HNRNPDL,HNRNPF,HNRNPH1,HNRNPK,HNRNPM,HNRNPU,H…
GO:0008152	metabolic process	226	9569	2.36179	6.81e-16	ABCD3,ABCG2,ACADM,ACADVL,ACOT1,ACOX1,ACOX2,ACOX3,ACSL5,ACTL6A,ADAM9,AGL,ALDH1L1,ALDH2,AMACR,ANP32A,ANPEP,AUH,BCAT2,BCCIP,BCLAF1,BTF3,C14orf166,CBX3,CCAR1,CCAR2,CCBL2,CD44,CDC37,CDK12,CDS1,CES3,CGI-74,CLCA4,COMTD1,CPT1A,CSDE1,CYP27A1,DARS2,DCPS,DDX21,DECR1,DHRS7,DKC1,DNAJC8,DNPH1,DTYMK,DUT,EDC3,EDF1,EEF1A1,EEF2,EIF2B3,EIF2B5,EIF2S1,EIF3A,EIF3J,EIF3K,EIF4E2,EIF5A,EIF6,ELAVL1,ENPP3,ENTPD5,ENTPD8,EWS…
GO:1901360	organic cyclic compound metabolic process	150	4963	3.02237	6.81e-16	ABCG2,ACOT1,ACOX2,ACSL5,ACTL6A,ALDH1L1,AMACR,ANP32A,BCCIP,BCLAF1,BTF3,C14orf166,CBX3,CCAR1,CCAR2,CCBL2,CDK12,CDS1,CGI-74,CSDE1,CYP27A1,DARS2,DCPS,DDX21,DKC1,DNAJC8,DNPH1,DTYMK,DUT,EDC3,EDF1,EEF1A1,EIF6,ELAVL1,ENPP3,ENTPD5,ENTPD8,EWSR1,FDPS,G3BP1,GMPS,GSPT1,GTF2F1,GTF2I,HCFC1,HMGA1,HMGCS1,HMGCS2,HNRNPA1,HNRNPA3,HNRNPD,HNRNPDL,HNRNPF,HNRNPH1,HNRNPK,HNRNPM,HNRNPU,HNRNPUL1,HSD17B12,HUWE1,IMPDH2,KHDRB…
GO:0071704	organic substance metabolic process	219	9135	2.39737	1.16e-15	ABCD3,ABCG2,ACADM,ACADVL,ACOT1,ACOX1,ACOX2,ACOX3,ACSL5,ACTL6A,ADAM9,AGL,ALDH1L1,ALDH2,AMACR,ANP32A,ANPEP,AUH,BCAT2,BCCIP,BCLAF1,BTF3,C14orf166,CBX3,CCAR1,CCAR2,CCBL2,CD44,CDC37,CDK12,CDS1,CGI-74,CLCA4,CPT1A,CSDE1,CYP27A1,DARS2,DCPS,DDX21,DECR1,DKC1,DNAJC8,DNPH1,DTYMK,DUT,EDC3,EDF1,EEF1A1,EEF2,EIF2B3,EIF2B5,EIF2S1,EIF3A,EIF3J,EIF3K,EIF4E2,EIF5A,EIF6,ELAVL1,ENPP3,ENTPD5,ENTPD8,EWSR1,FDPS,FKBP3,FKBP…
GO:0044237	cellular metabolic process	212	8797	2.40991	7.39e-15	ABCD3,ABCG2,ACADM,ACADVL,ACOT1,ACOX1,ACOX2,ACOX3,ACSL5,ACTL6A,AGL,ALDH1L1,ALDH2,AMACR,ANP32A,ANPEP,AUH,BCAT2,BCCIP,BCLAF1,BTF3,C14orf166,CBX3,CCAR1,CCAR2,CCBL2,CD44,CDC37,CDK12,CDS1,CES3,CGI-74,CPT1A,CSDE1,CYP27A1,DARS2,DCPS,DDX21,DECR1,DKC1,DNAJC8,DNPH1,DTYMK,DUT,EDC3,EDF1,EEF1A1,EEF2,EIF2B3,EIF2B5,EIF2S1,EIF3A,EIF3J,EIF3K,EIF4E2,EIF5A,EIF6,ELAVL1,ENPP3,ENTPD5,ENTPD8,EWSR1,FDPS,FKBP3,FKBP4,FUCA1…
GO:0006725	cellular aromatic compound metabolic process	143	4754	3.00799	1.01e-14	ABCG2,ACOT1,ACSL5,ACTL6A,ALDH1L1,ANP32A,BCCIP,BCLAF1,BTF3,C14orf166,CBX3,CCAR1,CCAR2,CCBL2,CDK12,CDS1,CGI-74,CSDE1,DARS2,DCPS,DDX21,DKC1,DNAJC8,DNPH1,DTYMK,DUT,EDC3,EDF1,EEF1A1,EIF6,ELAVL1,ENPP3,ENTPD5,ENTPD8,EWSR1,G3BP1,GMPS,GSPT1,GTF2F1,GTF2I,HCFC1,HMGA1,HNRNPA1,HNRNPA3,HNRNPD,HNRNPDL,HNRNPF,HNRNPH1,HNRNPK,HNRNPM,HNRNPU,HNRNPUL1,HSD17B12,HUWE1,IMPDH2,KHDRBS1,LSM2,LSM6,LUC7L3,MAOA,MCM3,MCM4,MSH2…
GO:0046483	heterocycle metabolic process	142	4716	3.01103	1.23e-14	ABCG2,ACOT1,ACSL5,ACTL6A,ALDH1L1,ANP32A,BCCIP,BCLAF1,BTF3,C14orf166,CBX3,CCAR1,CCAR2,CDK12,CDS1,CGI-74,CSDE1,DARS2,DCPS,DDX21,DKC1,DNAJC8,DNPH1,DTYMK,DUT,EDC3,EDF1,EEF1A1,EIF6,ELAVL1,ENPP3,ENTPD5,ENTPD8,EWSR1,G3BP1,GMPS,GSPT1,GTF2F1,GTF2I,HCFC1,HMGA1,HNRNPA1,HNRNPA3,HNRNPD,HNRNPDL,HNRNPF,HNRNPH1,HNRNPK,HNRNPM,HNRNPU,HNRNPUL1,HSD17B12,HUWE1,IMPDH2,KHDRBS1,LSM2,LSM6,LUC7L3,MCM3,MCM4,MSH2,MTHFD1,MTH…
GO:0044238	primary metabolic process	211	8808	2.39555	1.87e-14	ABCD3,ACADM,ACADVL,ACOT1,ACOX1,ACOX2,ACOX3,ACSL5,ACTL6A,ADAM9,AGL,ALDH2,AMACR,ANP32A,ANPEP,AUH,BCAT2,BCCIP,BCLAF1,BTF3,C14orf166,CBX3,CCAR1,CCAR2,CCBL2,CDC37,CDK12,CDS1,CGI-74,CLCA4,CPT1A,CSDE1,CYP27A1,DARS2,DCPS,DDX21,DECR1,DKC1,DNAJC8,DNPH1,DTYMK,DUT,EDC3,EDF1,EEF1A1,EEF2,EIF2B3,EIF2B5,EIF2S1,EIF3A,EIF3J,EIF3K,EIF4E2,EIF5A,EIF6,ELAVL1,ENPP3,ENTPD5,ENTPD8,EWSR1,FDPS,FKBP3,FKBP4,FUCA1,FUOM,G3BP1,…
GO:0006139	nucleobase-containing compound metabolic process	138	4551	3.0323	2.47e-14	ACOT1,ACSL5,ACTL6A,ANP32A,BCCIP,BCLAF1,BTF3,C14orf166,CBX3,CCAR1,CCAR2,CDK12,CDS1,CGI-74,CSDE1,DARS2,DCPS,DDX21,DKC1,DNAJC8,DNPH1,DTYMK,DUT,EDC3,EDF1,EEF1A1,EIF6,ELAVL1,ENPP3,ENTPD5,ENTPD8,EWSR1,G3BP1,GMPS,GSPT1,GTF2F1,GTF2I,HCFC1,HMGA1,HNRNPA1,HNRNPA3,HNRNPD,HNRNPDL,HNRNPF,HNRNPH1,HNRNPK,HNRNPM,HNRNPU,HNRNPUL1,HSD17B12,HUWE1,IMPDH2,KHDRBS1,LSM2,LSM6,LUC7L3,MCM3,MCM4,MSH2,MTHFD1,MTHFD1L,NACA,NASP…
GO:0006413	translational initiation	23	142	16.1972	2.28e-13	EIF2B3,EIF2B5,EIF2S1,EIF3A,EIF3J,EIF3K,EIF4E2,EIF6,LARP1,PABPC1,RBM4,RPL12,RPL18,RPL19,RPL36,RPS10,RPS11,RPS12,RPS17,RPS19,RPS5,RPS6,RPSA
GO:0010467	gene expression	116	3733	3.10742	6.48e-12	ACTL6A,ANP32A,BCLAF1,BTF3,C14orf166,CBX3,CCAR1,CCAR2,CDK12,CGI-74,DARS2,DCPS,DDX21,DKC1,DNAJC8,EDF1,EEF1A1,EEF2,EIF2B3,EIF2B5,EIF2S1,EIF3A,EIF3J,EIF3K,EIF4E2,EIF5A,EIF6,ELAVL1,EWSR1,GSPT1,GTF2F1,GTF2I,HCFC1,HMGA1,HNRNPA1,HNRNPA3,HNRNPD,HNRNPDL,HNRNPF,HNRNPH1,HNRNPK,HNRNPM,HNRNPU,HNRNPUL1,KHDRBS1,LARP1,LSM2,LSM6,LUC7L3,NACA,NHP2L1,NOLC1,NONO,NOP2,NOP56,NSUN2,NUP155,NUP98,PABPC1,PCBP2,PELP1,PMPCA,P…
GO:0022613	ribonucleoprotein complex biogenesis	33	409	8.06846	1.48e-11	CGI-74,DDX21,DKC1,EDC3,EIF2S1,EIF3A,EIF6,G3BP1,LSM6,LUC7L3,NHP2L1,NOLC1,NOP2,NOP56,NPM1,PELP1,PRPF19,RBMX,RPL12,RPS10,RPS17,RPS19,RPS5,RPS6,RPSA,RRP9,RSL1D1,SART1,SF3A1,SF3A3,SF3B1,STRAP,TRMT112
GO:1901575	organic substance catabolic process	68	1609	4.22623	1.8e-11	ABCD3,ACADM,ACADVL,ACOX1,ACOX2,ACOX3,AGL,ALDH1L1,ALDH2,AMACR,ANPEP,AUH,BCAT2,CD44,CPT1A,CSDE1,DCPS,DECR1,DNPH1,DUT,EDC3,ENPP3,ENTPD5,ENTPD8,FUCA1,GAA,GALM,GLB1,GSPT1,GUSB,HEXB,HNRNPD,HSPG2,LSM2,LSM6,MAOA,NUDT4,PABPC1,PCBP2,PCNP,PFKL,PHYH,PPT1,PRPF19,PYGB,RANBP2,RBBP6,RPL12,RPL18,RPL19,RPL36,RPS10,RPS11,RPS12,RPS17,RPS19,RPS5,RPS6,RPSA,SDC1,SMPDL3A,SSB,SULT1B1,THRAP3,TST,UBE2I,UPF1,XDH
GO:0044270	cellular nitrogen compound catabolic process	34	441	7.70975	1.86e-11	ALDH1L1,CSDE1,DCPS,DNPH1,DUT,EDC3,ENPP3,ENTPD5,ENTPD8,GSPT1,HNRNPD,LSM2,LSM6,NUDT4,PABPC1,PFKL,RPL12,RPL18,RPL19,RPL36,RPS10,RPS11,RPS12,RPS17,RPS19,RPS5,RPS6,RPSA,SMPDL3A,SSB,THRAP3,TST,UPF1,XDH
GO:0034655	nucleobase-containing compound catabolic process	32	394	8.12183	2.65e-11	CSDE1,DCPS,DNPH1,DUT,EDC3,ENPP3,ENTPD5,ENTPD8,GSPT1,HNRNPD,LSM2,LSM6,NUDT4,PABPC1,PFKL,RPL12,RPL18,RPL19,RPL36,RPS10,RPS11,RPS12,RPS17,RPS19,RPS5,RPS6,RPSA,SMPDL3A,SSB,THRAP3,UPF1,XDH
GO:0019439	aromatic compound catabolic process	34	453	7.50552	3.46e-11	ALDH1L1,CSDE1,DCPS,DNPH1,DUT,EDC3,ENPP3,ENTPD5,ENTPD8,GSPT1,HNRNPD,LSM2,LSM6,MAOA,NUDT4,PABPC1,PFKL,RPL12,RPL18,RPL19,RPL36,RPS10,RPS11,RPS12,RPS17,RPS19,RPS5,RPS6,RPSA,SMPDL3A,SSB,THRAP3,UPF1,XDH
GO:0090304	nucleic acid metabolic process	118	3941	2.99416	3.46e-11	ACTL6A,ANP32A,BCCIP,BCLAF1,BTF3,C14orf166,CBX3,CCAR1,CCAR2,CDK12,CGI-74,CSDE1,DARS2,DCPS,DDX21,DKC1,DNAJC8,DUT,EDC3,EDF1,EEF1A1,EIF6,ELAVL1,ENPP3,EWSR1,G3BP1,GSPT1,GTF2F1,GTF2I,HCFC1,HMGA1,HNRNPA1,HNRNPA3,HNRNPD,HNRNPDL,HNRNPF,HNRNPH1,HNRNPK,HNRNPM,HNRNPU,HNRNPUL1,HUWE1,KHDRBS1,LSM2,LSM6,LUC7L3,MCM3,MCM4,MSH2,NACA,NASP,NHP2L1,NOLC1,NONO,NOP2,NOP56,NPM1,NSUN2,NUP98,PABPC1,PARP4,PCBP2,PCNA,PELP1,PP…
GO:0006807	nitrogen compound metabolic process	195	8349	2.33561	3.66e-11	ABCG2,ACADM,ACOT1,ACSL5,ACTL6A,ADAM9,ALDH1L1,ANP32A,ANPEP,AUH,BCAT2,BCCIP,BCLAF1,BTF3,C14orf166,CBX3,CCAR1,CCAR2,CCBL2,CD44,CDC37,CDK12,CDS1,CGI-74,CLCA4,CPT1A,CSDE1,DARS2,DCPS,DDX21,DKC1,DNAJC8,DNPH1,DTYMK,DUT,EDC3,EDF1,EEF1A1,EEF2,EIF2B3,EIF2B5,EIF2S1,EIF3A,EIF3J,EIF3K,EIF4E2,EIF5A,EIF6,ELAVL1,ENPP3,ENTPD5,ENTPD8,EWSR1,FKBP3,FKBP4,FUCA1,G3BP1,GALNT12,GLB1,GMPS,GSN,GSPT1,GTF2F1,GTF2I,GUSB,HCFC1,…
GO:0046700	heterocycle catabolic process	33	440	7.5	7.21e-11	ALDH1L1,CSDE1,DCPS,DNPH1,DUT,EDC3,ENPP3,ENTPD5,ENTPD8,GSPT1,HNRNPD,LSM2,LSM6,NUDT4,PABPC1,PFKL,RPL12,RPL18,RPL19,RPL36,RPS10,RPS11,RPS12,RPS17,RPS19,RPS5,RPS6,RPSA,SMPDL3A,SSB,THRAP3,UPF1,XDH
GO:0022618	ribonucleoprotein complex assembly	23	203	11.33	1.34e-10	CGI-74,EDC3,EIF2S1,EIF3A,EIF6,G3BP1,LUC7L3,NHP2L1,NOP2,NPM1,PRPF19,RBMX,RPL12,RPS10,RPS17,RPS19,RPS5,RPSA,SART1,SF3A1,SF3A3,SF3B1,STRAP
GO:1901361	organic cyclic compound catabolic process	34	484	7.02479	1.63e-10	ALDH1L1,CSDE1,DCPS,DNPH1,DUT,EDC3,ENPP3,ENTPD5,ENTPD8,GSPT1,HNRNPD,LSM2,LSM6,MAOA,NUDT4,PABPC1,PFKL,RPL12,RPL18,RPL19,RPL36,RPS10,RPS11,RPS12,RPS17,RPS19,RPS5,RPS6,RPSA,SMPDL3A,SSB,THRAP3,UPF1,XDH
GO:0000956	nuclear-transcribed mRNA catabolic process	22	191	11.5183	2.83e-10	CSDE1,DCPS,EDC3,GSPT1,LSM2,LSM6,PABPC1,RPL12,RPL18,RPL19,RPL36,RPS10,RPS11,RPS12,RPS17,RPS19,RPS5,RPS6,RPSA,SSB,THRAP3,UPF1
GO:0043604	amide biosynthetic process	34	495	6.86869	2.83e-10	ACSL5,DARS2,EEF1A1,EEF2,EIF2B3,EIF2B5,EIF2S1,EIF3A,EIF3J,EIF3K,EIF4E2,EIF5A,EIF6,GSPT1,HSD17B12,LARP1,MTHFD1,MTHFD1L,NACA,PABPC1,PPT1,RBM4,RPL12,RPL18,RPL19,RPL36,RPS10,RPS11,RPS12,RPS17,RPS19,RPS5,RPS6,RPSA
GO:0006412	translation	29	362	8.01105	3.66e-10	DARS2,EEF1A1,EEF2,EIF2B3,EIF2B5,EIF2S1,EIF3A,EIF3J,EIF3K,EIF4E2,EIF5A,EIF6,GSPT1,LARP1,NACA,PABPC1,RBM4,RPL12,RPL18,RPL19,RPL36,RPS10,RPS11,RPS12,RPS17,RPS19,RPS5,RPS6,RPSA
GO:0044248	cellular catabolic process	65	1646	3.94897	8.09e-10	ABCD3,ACADM,ACADVL,ACOX1,ACOX2,ACOX3,AGL,ALDH1L1,ALDH2,AMACR,ANPEP,AUH,BCAT2,CD44,CPT1A,CSDE1,DCPS,DECR1,DNPH1,DUT,EDC3,ENPP3,ENTPD5,ENTPD8,FUCA1,GAA,GLB1,GSPT1,GUSB,HEXB,HNRNPD,LSM2,LSM6,MAOA,NUDT4,PABPC1,PCBP2,PCNP,PFKL,PHYH,PPT1,PRPF19,PYGB,RANBP2,RBBP6,RPL12,RPL18,RPL19,RPL36,RPS10,RPS11,RPS12,RPS17,RPS19,RPS5,RPS6,RPSA,SMPDL3A,SSB,SULT1B1,THRAP3,TST,UBE2I,UPF1,XDH
GO:0016070	RNA metabolic process	103	3430	3.00292	1.63e-09	ACTL6A,ANP32A,BCLAF1,BTF3,C14orf166,CBX3,CCAR1,CCAR2,CDK12,CGI-74,CSDE1,DARS2,DCPS,DDX21,DKC1,DNAJC8,EDC3,EDF1,EEF1A1,EIF6,ELAVL1,EWSR1,GSPT1,GTF2F1,GTF2I,HCFC1,HMGA1,HNRNPA1,HNRNPA3,HNRNPD,HNRNPDL,HNRNPF,HNRNPH1,HNRNPK,HNRNPM,HNRNPU,HNRNPUL1,KHDRBS1,LSM2,LSM6,LUC7L3,NACA,NHP2L1,NOLC1,NONO,NOP2,NOP56,NSUN2,PABPC1,PCBP2,PCNA,PELP1,PPIG,PRPF19,PRPF40A,PSPC1,PUF60,RBBP4,RBBP6,RBBP7,RBM14,RBM39,RBM4,…
GO:0006401	RNA catabolic process	23	237	9.70464	1.79e-09	CSDE1,DCPS,EDC3,GSPT1,HNRNPD,LSM2,LSM6,PABPC1,RPL12,RPL18,RPL19,RPL36,RPS10,RPS11,RPS12,RPS17,RPS19,RPS5,RPS6,RPSA,SSB,THRAP3,UPF1
GO:0043603	cellular amide metabolic process	40	732	5.46448	1.93e-09	ACOT1,ACSL5,ALDH1L1,ANPEP,DARS2,EEF1A1,EEF2,EIF2B3,EIF2B5,EIF2S1,EIF3A,EIF3J,EIF3K,EIF4E2,EIF5A,EIF6,GSPT1,HEXB,HSD17B12,LARP1,MTHFD1,MTHFD1L,NACA,NIT2,PABPC1,PC,PPT1,RBM4,RPL12,RPL18,RPL19,RPL36,RPS10,RPS11,RPS12,RPS17,RPS19,RPS5,RPS6,RPSA
GO:0010608	posttranscriptional regulation of gene expression	30	441	6.80272	5.47e-09	ANP32A,CAPRIN1,CDC37,DKC1,EEF2,EIF2B5,EIF2S1,EIF3K,EIF4E2,EIF5A,EIF6,ELAVL1,HNRNPD,HNRNPU,KHDRBS1,LARP1,LARP4B,MATR3,NCL,NOLC1,NPM1,PABPC1,RBM4,SERBP1,SRP9,SRRT,TCOF1,THRAP3,UPF1,YBX1
GO:0009987	cellular process	275	14652	1.87688	8.97e-09	ABCB1,ABCD3,ABCG2,ACADM,ACADVL,ACOT1,ACOX1,ACOX2,ACOX3,ACSL5,ACTL6A,ADAM9,AGL,ALDH1L1,ALDH2,AMACR,ANP32A,ANPEP,ARL3,AUH,BCAT2,BCCIP,BCLAF1,BTF3,C14orf166,C17orf49,CAPRIN1,CBX3,CCAR1,CCAR2,CCBL2,CD44,CDC37,CDH17,CDHR5,CDK12,CDS1,CES3,CGI-74,CLIC3,CLUH,CPT1A,CSDE1,CYP27A1,DARS2,DBN1,DCPS,DDX21,DECR1,DKC1,DNAJA4,DNAJC7,DNAJC8,DNPH1,DSC2,DSG2,DTYMK,DUT,EDC3,EDF1,EEF1A1,EEF2,EIF2B3,EIF2B5,EIF2S1,EIF3A…
GO:1903311	regulation of mRNA metabolic process	22	238	9.2437	1.04e-08	ANP32A,ELAVL1,HNRNPA1,HNRNPD,HNRNPK,HNRNPU,KHDRBS1,LARP1,NPM1,NUP98,PABPC1,PRPF19,RBM4,RBMX,SAFB,SERBP1,SF3A1,SMU1,SNRPA,THRAP3,UPF1,YBX1
GO:0006518	peptide metabolic process	30	497	6.03622	7.57e-08	ANPEP,DARS2,EEF1A1,EEF2,EIF2B3,EIF2B5,EIF2S1,EIF3A,EIF3J,EIF3K,EIF4E2,EIF5A,EIF6,GSPT1,LARP1,NACA,PABPC1,RBM4,RPL12,RPL18,RPL19,RPL36,RPS10,RPS11,RPS12,RPS17,RPS19,RPS5,RPS6,RPSA
GO:0006614	SRP-dependent cotranslational protein targeting to membrane	14	92	15.2174	8.13e-08	RPL12,RPL18,RPL19,RPL36,RPS10,RPS11,RPS12,RPS17,RPS19,RPS5,RPS6,RPSA,SRP72,SRP9
GO:0009058	biosynthetic process	122	4714	2.58804	1.08e-07	ABCD3,ACADM,ACOX2,ACSL5,ACTL6A,AGL,ALDH1L1,AMACR,ANP32A,BCAT2,BCLAF1,BTF3,C14orf166,CBX3,CCAR1,CCAR2,CCBL2,CDK12,CDS1,CYP27A1,DARS2,DDX21,DKC1,DNPH1,DTYMK,DUT,EDF1,EEF1A1,EEF2,EIF2B3,EIF2B5,EIF2S1,EIF3A,EIF3J,EIF3K,EIF4E2,EIF5A,EIF6,ENPP3,ENTPD5,ENTPD8,EWSR1,FDPS,GALNT12,GMPS,GSPT1,GTF2F1,GTF2I,HCFC1,HEXB,HMGA1,HMGCS1,HMGCS2,HNRNPD,HNRNPDL,HNRNPK,HNRNPU,HNRNPUL1,HSD17B12,HSPG2,IMPDH2,KHDRBS1,LARP…
GO:0043170	macromolecule metabolic process	169	7453	2.26754	1.4e-07	ACTL6A,ADAM9,AGL,ANP32A,ANPEP,BCCIP,BCLAF1,BTF3,C14orf166,CBX3,CCAR1,CCAR2,CD44,CDC37,CDK12,CGI-74,CLCA4,CSDE1,DARS2,DCPS,DDX21,DKC1,DNAJC8,DUT,EDC3,EDF1,EEF1A1,EEF2,EIF2B3,EIF2B5,EIF2S1,EIF3A,EIF3J,EIF3K,EIF4E2,EIF5A,EIF6,ELAVL1,ENPP3,ENTPD5,EWSR1,FKBP3,FKBP4,FUCA1,G3BP1,GAA,GALNT12,GLB1,GSN,GSPT1,GTF2F1,GTF2I,GUSB,HCFC1,HEXB,HIST1H1C,HMGA1,HNRNPA1,HNRNPA3,HNRNPD,HNRNPDL,HNRNPF,HNRNPH1,HNRNPK,HN…
GO:0000184	nuclear-transcribed mRNA catabolic process, nonsense-mediated decay	15	118	12.7119	1.76e-07	GSPT1,PABPC1,RPL12,RPL18,RPL19,RPL36,RPS10,RPS11,RPS12,RPS17,RPS19,RPS5,RPS6,RPSA,UPF1
GO:0072594	establishment of protein localization to organelle	26	396	6.56566	1.82e-07	ACOX1,ACOX2,ACOX3,AMACR,HIST1H1B,NUP155,NUP98,PHYH,PMPCA,PTTG1IP,RANBP2,RPL12,RPL18,RPL19,RPL36,RPS10,RPS11,RPS12,RPS17,RPS19,RPS5,RPS6,RPSA,SCARB2,SRP72,SRP9
GO:0044281	small molecule metabolic process	62	1779	3.4851	2.27e-07	ABCD3,ABCG2,ACADM,ACADVL,ACOT1,ACOX1,ACOX2,ACOX3,ACSL5,ALDH1L1,ALDH2,AMACR,AUH,BCAT2,CCBL2,CD44,CDS1,CPT1A,CYP27A1,DARS2,DECR1,DNPH1,DTYMK,DUT,ENPP3,ENTPD5,ENTPD8,FDPS,FUCA1,FUOM,GAA,GALM,GLB1,GMPS,GUSB,HEXB,HMGCS1,HMGCS2,HSD17B12,IMPDH2,ITIH4,MAT2A,MSH2,MTHFD1,MTHFD1L,NIT2,NMT1,NUDT4,PC,PFKL,PHYH,PLOD2,PLOD3,PPT1,SCARB2,SDHA,SLC25A13,SMPDL3A,SULT1B1,TST,UGT1A10,XDH
GO:1901576	organic substance biosynthetic process	119	4656	2.55584	3.69e-07	ABCD3,ACADM,ACOX2,ACSL5,ACTL6A,AGL,AMACR,ANP32A,BCAT2,BCLAF1,BTF3,C14orf166,CBX3,CCAR1,CCAR2,CDK12,CDS1,CYP27A1,DARS2,DDX21,DKC1,DNPH1,DTYMK,DUT,EDF1,EEF1A1,EEF2,EIF2B3,EIF2B5,EIF2S1,EIF3A,EIF3J,EIF3K,EIF4E2,EIF5A,EIF6,ENPP3,ENTPD5,ENTPD8,EWSR1,FDPS,GALNT12,GMPS,GSPT1,GTF2F1,GTF2I,HCFC1,HEXB,HMGA1,HMGCS1,HMGCS2,HNRNPD,HNRNPDL,HNRNPK,HNRNPU,HNRNPUL1,HSD17B12,HSPG2,IMPDH2,KHDRBS1,LARP1,LPGAT1,MAT2A…
GO:0042254	ribosome biogenesis	21	270	7.77778	3.86e-07	DDX21,DKC1,EIF6,LSM6,NHP2L1,NOLC1,NOP2,NOP56,NPM1,PELP1,RPL12,RPS10,RPS17,RPS19,RPS5,RPS6,RPSA,RRP9,RSL1D1,SART1,TRMT112
GO:1901566	organonitrogen compound biosynthetic process	51	1370	3.72263	9.01e-07	ACADM,ACSL5,BCAT2,CDS1,DARS2,DTYMK,DUT,EEF1A1,EEF2,EIF2B3,EIF2B5,EIF2S1,EIF3A,EIF3J,EIF3K,EIF4E2,EIF5A,EIF6,ENTPD5,GALNT12,GMPS,GSPT1,HSD17B12,HSPG2,IMPDH2,LARP1,MTHFD1,MTHFD1L,NACA,NMT1,PABPC1,PFKL,PLOD2,PLOD3,PPT1,RBM4,RPL12,RPL18,RPL19,RPL36,RPS10,RPS11,RPS12,RPS17,RPS19,RPS5,RPS6,RPSA,SDC1,SLC11A2,SLC25A13
GO:0043484	regulation of RNA splicing	14	116	12.069	9.47e-07	CDK12,HNRNPA1,HNRNPF,HNRNPH1,HNRNPK,HNRNPU,KHDRBS1,NUP98,PRPF19,RBM4,RBMX,SF3A1,SMU1,THRAP3
GO:0006605	protein targeting	22	318	6.91824	1.15e-06	ACOX1,ACOX2,ACOX3,AMACR,CDC37,PHYH,PMPCA,RPL12,RPL18,RPL19,RPL36,RPS10,RPS11,RPS12,RPS17,RPS19,RPS5,RPS6,RPSA,SCARB2,SRP72,SRP9
GO:0044249	cellular biosynthetic process	115	4567	2.51806	1.74e-06	ABCD3,ACADM,ACOX2,ACSL5,ACTL6A,AGL,AMACR,ANP32A,BCAT2,BCLAF1,BTF3,C14orf166,CBX3,CCAR1,CCAR2,CDK12,CDS1,CYP27A1,DARS2,DDX21,DKC1,DNPH1,DTYMK,DUT,EDF1,EEF1A1,EEF2,EIF2B3,EIF2B5,EIF2S1,EIF3A,EIF3J,EIF3K,EIF4E2,EIF5A,EIF6,ENPP3,ENTPD5,ENTPD8,EWSR1,FDPS,GALNT12,GMPS,GSPT1,GTF2F1,GTF2I,HCFC1,HEXB,HMGA1,HMGCS1,HMGCS2,HNRNPD,HNRNPDL,HNRNPK,HNRNPU,HNRNPUL1,HSD17B12,IMPDH2,KHDRBS1,LARP1,LPGAT1,MAT2A,MCM3,…
GO:0006364	rRNA processing	17	192	8.85417	1.78e-06	DDX21,DKC1,EIF6,LSM6,NHP2L1,NOLC1,NOP2,NOP56,PELP1,RPS17,RPS19,RPS6,RPSA,RRP9,RSL1D1,SART1,TRMT112
GO:0044282	small molecule catabolic process	24	388	6.18557	1.8e-06	ABCD3,ACADM,ACADVL,ACOX1,ACOX2,ACOX3,ALDH1L1,ALDH2,AMACR,AUH,BCAT2,CD44,CPT1A,DECR1,ENTPD5,ENTPD8,GALM,GLB1,GUSB,HEXB,PFKL,PHYH,SULT1B1,TST
GO:0010629	negative regulation of gene expression	57	1670	3.41317	1.88e-06	BCLAF1,CAPRIN1,CBX3,CCAR2,CSDE1,DCPS,EDC3,EIF2S1,EIF4E2,EIF6,GSPT1,HCFC1,HIST1H1B,HIST1H1C,HMGA1,HNRNPD,HNRNPK,HNRNPU,KHDRBS1,LARP1,LSM2,LSM6,NACA,NCL,NONO,PABPC1,PC,PFDN5,PPID,PSPC1,RBBP4,RBBP7,RBM4,RBMX,RPL12,RPL18,RPL19,RPL36,RPS10,RPS11,RPS12,RPS17,RPS19,RPS5,RPS6,RPSA,SFPQ,SRP9,SRRT,SSB,STRAP,THRAP3,TRIM28,UBE2I,UPF1,XDH,YBX1
GO:0009057	macromolecule catabolic process	40	970	4.12371	2.69e-06	AGL,CD44,CSDE1,DCPS,EDC3,FUCA1,GAA,GLB1,GSPT1,GUSB,HEXB,HNRNPD,HSPG2,LSM2,LSM6,PABPC1,PCBP2,PCNP,PPT1,PRPF19,PYGB,RANBP2,RBBP6,RPL12,RPL18,RPL19,RPL36,RPS10,RPS11,RPS12,RPS17,RPS19,RPS5,RPS6,RPSA,SDC1,SSB,THRAP3,UBE2I,UPF1
GO:0071840	cellular component organization or biogenesis	128	5342	2.39611	2.91e-06	ABCB1,ABCD3,ACOX1,ACOX2,ACOX3,ACTL6A,AMACR,ARL3,BCCIP,C17orf49,CBX3,CCAR2,CD44,CDH17,CDHR5,CGI-74,CLUH,CPT1A,DBN1,DDX21,DECR1,DKC1,DSG2,EDC3,EIF2S1,EIF3A,EIF6,ELAVL1,EPB41L2,FKBP4,G3BP1,GAA,GSN,GSPT1,HCFC1,HEXB,HIST1H1B,HIST1H1C,HMGA1,HNRNPU,HSD17B12,HSPG2,HUWE1,IMPDH2,IST1,ITGA3,ITPR3,JUP,KHDRBS1,KRT8,LETM1,LSM6,LUC7L3,MAT2A,MCM4,MPP7,MSH2,MYO7B,NASP,NDUFAF2,NHP2L1,NMT1,NOLC1,NOP2,NOP56,NPM1,NPT…
GO:0006635	fatty acid beta-oxidation	10	56	17.8571	3.67e-06	ABCD3,ACADM,ACADVL,ACOX1,ACOX2,ACOX3,AMACR,AUH,CPT1A,DECR1
GO:0010468	regulation of gene expression	113	4533	2.49283	3.77e-06	ACTL6A,ANP32A,BCLAF1,BTF3,C14orf166,CAPRIN1,CBX3,CCAR1,CCAR2,CDC37,CDK12,CSDE1,DCPS,DDX21,DKC1,EDC3,EDF1,EEF1A1,EEF2,EIF2B5,EIF2S1,EIF3K,EIF4E2,EIF5A,EIF6,ELAVL1,EWSR1,GSN,GSPT1,GTF2F1,GTF2I,HCFC1,HEXB,HIST1H1B,HIST1H1C,HMGA1,HNRNPA1,HNRNPD,HNRNPDL,HNRNPF,HNRNPH1,HNRNPK,HNRNPU,HNRNPUL1,ITGA3,JUP,KHDRBS1,LARP1,LARP4B,LSM2,LSM6,MATR3,NACA,NCL,NOLC1,NONO,NOP2,NPM1,NUP98,PABPC1,PC,PCNA,PELP1,PFDN5,PP…
GO:0044085	cellular component biogenesis	75	2556	2.93427	3.77e-06	ARL3,BCCIP,CDHR5,CGI-74,CPT1A,DDX21,DECR1,DKC1,EDC3,EIF2S1,EIF3A,EIF6,ELAVL1,FKBP4,G3BP1,GSN,HIST1H1B,HIST1H1C,HMGA1,IMPDH2,IST1,ITPR3,JUP,KHDRBS1,KRT8,LETM1,LSM6,LUC7L3,MAT2A,MPP7,MYO7B,NASP,NDUFAF2,NHP2L1,NOLC1,NOP2,NOP56,NPM1,NPTN,NUP98,P2RX4,PELP1,PFKL,PLEC,PLOD3,PPID,PRPF19,RAP1GDS1,RBBP4,RBBP7,RBM14,RBMX,RCC2,RPL12,RPS10,RPS17,RPS19,RPS5,RPS6,RPSA,RRP9,RSL1D1,SART1,SF3A1,SF3A3,SF3B1,SOD2,ST…
GO:0010605	negative regulation of macromolecule metabolic process	75	2558	2.93198	3.78e-06	BCLAF1,C14orf166,CAPRIN1,CBX3,CCAR1,CCAR2,CD44,CSDE1,DCPS,DKC1,EDC3,EIF2S1,EIF3A,EIF4E2,EIF6,ELAVL1,GSPT1,HCFC1,HIST1H1B,HIST1H1C,HMGA1,HNRNPA1,HNRNPD,HNRNPK,HNRNPU,HSPG2,ITIH4,KHDRBS1,LARP1,LSM2,LSM6,MSH2,MVP,NACA,NCL,NONO,NPM1,PABPC1,PC,PFDN5,PPID,PSPC1,PYCARD,RBBP4,RBBP7,RBM4,RBMX,RPL12,RPL18,RPL19,RPL36,RPS10,RPS11,RPS12,RPS17,RPS19,RPS5,RPS6,RPSA,SERPINH1,SF3B3,SFPQ,SMARCC1,SRP9,SRRT,SSB,STR…
GO:0033036	macromolecule localization	69	2268	3.04233	3.78e-06	ABCB1,ABCD3,ABCG2,ACOX1,ACOX2,ACOX3,AMACR,ARL3,BTF3,C14orf166,CDC37,CPT1A,DBN1,DKC1,EIF5A,EIF6,FKBP4,GSN,HEXB,HIST1H1B,HNRNPA1,HNRNPA3,HNRNPU,IST1,JUP,MPP7,MVP,NACA,NACA2,NASP,NPM1,NUP155,NUP98,PHYH,PLOD3,PMPCA,PPID,PPT1,PRPF19,PTTG1IP,RABEP1,RANBP2,RANGAP1,RCC2,RPL12,RPL18,RPL19,RPL36,RPS10,RPS11,RPS12,RPS17,RPS19,RPS5,RPS6,RPSA,SCAMP3,SCARB2,SLC15A1,SRP72,SRP9,SSB,STARD5,TF,TLN1,TST,UPF1,VCL,YB…
GO:0033365	protein localization to organelle	31	649	4.77658	4.24e-06	ACOX1,ACOX2,ACOX3,AMACR,HIST1H1B,HNRNPU,NUP155,NUP98,PHYH,PMPCA,PTTG1IP,RANBP2,RANGAP1,RCC2,RPL12,RPL18,RPL19,RPL36,RPS10,RPS11,RPS12,RPS17,RPS19,RPS5,RPS6,RPSA,SCARB2,SRP72,SRP9,SSB,YBX1
GO:0019395	fatty acid oxidation	11	75	14.6667	4.47e-06	ABCD3,ACADM,ACADVL,ACOX1,ACOX2,ACOX3,AMACR,AUH,CPT1A,DECR1,PHYH
GO:0050684	regulation of mRNA processing	13	114	11.4035	4.47e-06	HNRNPA1,HNRNPK,HNRNPU,KHDRBS1,NUP98,PRPF19,RBM4,RBMX,SAFB,SF3A1,SMU1,SNRPA,THRAP3
GO:0048024	regulation of mRNA splicing, via spliceosome	11	77	14.2857	5.48e-06	HNRNPA1,HNRNPK,HNRNPU,KHDRBS1,NUP98,PRPF19,RBM4,RBMX,SF3A1,SMU1,THRAP3
GO:0006417	regulation of translation	21	327	6.42202	6.02e-06	CAPRIN1,EEF2,EIF2B5,EIF2S1,EIF3K,EIF4E2,EIF5A,EIF6,ELAVL1,HNRNPD,KHDRBS1,LARP1,LARP4B,NCL,NOLC1,NPM1,PABPC1,RBM4,SRP9,TCOF1,UPF1
GO:0050789	regulation of biological process	219	11116	1.97013	6.39e-06	ABCB1,ACADM,ACADVL,ACOX1,ACOX2,ACSL5,ACTL6A,ADAM9,ANP32A,ANPEP,ARL3,BCCIP,BCLAF1,BTF3,C14orf166,CAPRIN1,CBX3,CCAR1,CCAR2,CD44,CD99,CDC37,CDH17,CDHR5,CDK12,CDS1,CES3,CLIC3,CPT1A,CSDE1,DBN1,DCPS,DDX21,DKC1,DNAJA4,DNAJC7,DNPH1,DSC2,DSG2,EDC3,EDF1,EEF1A1,EEF2,EIF2B3,EIF2B5,EIF2S1,EIF3A,EIF3K,EIF4E2,EIF5A,EIF6,ELAVL1,ENPP3,ENTPD5,EPB41L2,EWSR1,FAM213A,FDPS,FKBP3,FKBP4,FUOM,G3BP1,GAA,GNA11,GSN,GSPT1,GT…
GO:0019222	regulation of metabolic process	146	6516	2.24064	9.61e-06	ACADM,ACADVL,ACOX1,ACTL6A,ADAM9,ANP32A,BCCIP,BCLAF1,BTF3,C14orf166,CAPRIN1,CBX3,CCAR1,CCAR2,CD44,CDC37,CDK12,CPT1A,CSDE1,DCPS,DDX21,DKC1,EDC3,EDF1,EEF1A1,EEF2,EIF2B5,EIF2S1,EIF3A,EIF3K,EIF4E2,EIF5A,EIF6,ELAVL1,ENTPD5,EWSR1,FDPS,GSN,GSPT1,GTF2F1,GTF2I,HCFC1,HEXB,HIST1H1B,HIST1H1C,HMGA1,HMGCS1,HMGCS2,HNRNPA1,HNRNPD,HNRNPDL,HNRNPF,HNRNPH1,HNRNPK,HNRNPU,HNRNPUL1,HSPG2,IST1,ITGA3,ITIH4,JUP,KHDRBS1,LAC…
GO:0036230	granulocyte activation	26	502	5.17928	1.02e-05	AGL,ANPEP,CD44,EEF1A1,EEF2,ENPP3,FUCA1,GAA,GLB1,GSN,GUSB,HEXB,HUWE1,IMPDH2,IST1,JUP,MVP,NIT2,PDAP1,PFKL,PYCARD,PYGB,TUBB,TUBB4B,TXNDC5,VCL
GO:0051234	establishment of localization	106	4248	2.49529	1.02e-05	ABCB1,ABCD3,ABCG2,ACOX1,ACOX2,ACOX3,AGL,AMACR,ANP32A,ANPEP,ARL3,BCCIP,BTF3,C14orf166,CD44,CDC37,CDH17,CLCA4,CLIC3,CPT1A,EEF1A1,EEF2,EIF2S1,EIF5A,EIF6,ENPP3,FKBP4,FUCA1,GAA,GLB1,GSN,GUSB,HEPH,HEXB,HIST1H1B,HMGA1,HNRNPA1,HNRNPA3,HSPG2,HUWE1,IMPDH2,IST1,ITIH4,ITPR3,JUP,LETM1,MVP,NACA,NACA2,NASP,NIT2,NMT1,NPM1,NUP155,NUP98,P2RX4,PDAP1,PFKL,PHYH,PMPCA,PPID,PPT1,PTTG1IP,PYCARD,PYGB,RABEP1,RANBP2,RCC2,R…
GO:0034470	ncRNA processing	21	340	6.17647	1.03e-05	C14orf166,DDX21,DKC1,EIF6,LSM6,NHP2L1,NOLC1,NOP2,NOP56,NSUN2,PELP1,RPS17,RPS19,RPS6,RPSA,RRP9,RSL1D1,SART1,SRRT,SSB,TRMT112
GO:0009062	fatty acid catabolic process	11	84	13.0952	1.1e-05	ABCD3,ACADM,ACADVL,ACOX1,ACOX2,ACOX3,AMACR,AUH,CPT1A,DECR1,PHYH
GO:0006082	organic acid metabolic process	38	959	3.96246	1.19e-05	ABCD3,ABCG2,ACADM,ACADVL,ACOT1,ACOX1,ACOX2,ACOX3,ACSL5,ALDH1L1,AMACR,AUH,BCAT2,CCBL2,CD44,CPT1A,CYP27A1,DARS2,DECR1,GLB1,GMPS,GUSB,HEXB,HSD17B12,ITIH4,MTHFD1,MTHFD1L,NIT2,PC,PFKL,PHYH,PLOD2,PLOD3,SCARB2,SDHA,SULT1B1,TST,UGT1A10
GO:0002366	leukocyte activation involved in immune response	29	616	4.70779	1.27e-05	AGL,ANPEP,CD44,CDH17,EEF1A1,EEF2,ENPP3,FUCA1,GAA,GLB1,GSN,GUSB,HEXB,HUWE1,IMPDH2,IST1,JUP,MSH2,MVP,NIT2,PDAP1,PFKL,PYCARD,PYGB,RPS6,TUBB,TUBB4B,TXNDC5,VCL
GO:0034248	regulation of cellular amide metabolic process	22	379	5.80475	1.36e-05	CAPRIN1,EEF1A1,EEF2,EIF2B5,EIF2S1,EIF3K,EIF4E2,EIF5A,EIF6,ELAVL1,HNRNPD,KHDRBS1,LARP1,LARP4B,NCL,NOLC1,NPM1,PABPC1,RBM4,SRP9,TCOF1,UPF1
GO:0044271	cellular nitrogen compound biosynthetic process	92	3528	2.60771	1.36e-05	ACADM,ACSL5,ACTL6A,ANP32A,BCLAF1,BTF3,C14orf166,CBX3,CCAR1,CCAR2,CDK12,CDS1,DARS2,DDX21,DKC1,DNPH1,DTYMK,DUT,EDF1,EEF1A1,EEF2,EIF2B3,EIF2B5,EIF2S1,EIF3A,EIF3J,EIF3K,EIF4E2,EIF5A,EIF6,ENPP3,ENTPD8,EWSR1,GMPS,GSPT1,GTF2F1,GTF2I,HCFC1,HMGA1,HNRNPD,HNRNPDL,HNRNPK,HNRNPU,HNRNPUL1,HSD17B12,IMPDH2,KHDRBS1,LARP1,MTHFD1,MTHFD1L,NACA,NONO,NUDT4,PABPC1,PCNA,PELP1,PFKL,PPT1,PSPC1,PUF60,RBBP4,RBBP7,RBM14,RBM3…
GO:0009892	negative regulation of metabolic process	77	2762	2.78783	1.41e-05	ACADVL,BCLAF1,C14orf166,CAPRIN1,CBX3,CCAR1,CCAR2,CD44,CSDE1,DCPS,DKC1,EDC3,EIF2S1,EIF3A,EIF4E2,EIF6,ELAVL1,GSPT1,HCFC1,HIST1H1B,HIST1H1C,HMGA1,HNRNPA1,HNRNPD,HNRNPK,HNRNPU,HSPG2,ITIH4,KHDRBS1,LARP1,LSM2,LSM6,MSH2,MVP,NACA,NCL,NONO,NPM1,PABPC1,PC,PFDN5,PPID,PSPC1,PYCARD,RBBP4,RBBP7,RBM4,RBMX,RPL12,RPL18,RPL19,RPL36,RPS10,RPS11,RPS12,RPS17,RPS19,RPS5,RPS6,RPSA,SERPINH1,SF3B3,SFPQ,SMARCC1,SRP9,SRRT,…
GO:0006810	transport	103	4130	2.49395	1.55e-05	ABCB1,ABCD3,ABCG2,ACOX1,ACOX2,ACOX3,AGL,AMACR,ANP32A,ANPEP,ARL3,BTF3,C14orf166,CD44,CDC37,CDH17,CLCA4,CLIC3,CPT1A,EEF1A1,EEF2,EIF2S1,EIF5A,EIF6,ENPP3,FKBP4,FUCA1,GAA,GLB1,GSN,GUSB,HEPH,HEXB,HMGA1,HNRNPA1,HNRNPA3,HSPG2,HUWE1,IMPDH2,IST1,ITIH4,ITPR3,JUP,LETM1,MVP,NACA,NACA2,NASP,NIT2,NMT1,NPM1,NUP155,NUP98,P2RX4,PDAP1,PFKL,PHYH,PMPCA,PPID,PPT1,PTTG1IP,PYCARD,PYGB,RABEP1,RANBP2,RPL12,RPL18,RPL19,RPL…
GO:0019752	carboxylic acid metabolic process	35	854	4.09836	1.6e-05	ABCD3,ACADM,ACADVL,ACOT1,ACOX1,ACOX2,ACOX3,ACSL5,ALDH1L1,AMACR,AUH,BCAT2,CCBL2,CD44,CPT1A,CYP27A1,DARS2,DECR1,GMPS,GUSB,HEXB,HSD17B12,ITIH4,MTHFD1,MTHFD1L,NIT2,PC,PFKL,PHYH,PLOD2,PLOD3,SCARB2,SDHA,TST,UGT1A10
GO:0002275	myeloid cell activation involved in immune response	26	519	5.00963	1.63e-05	AGL,ANPEP,CD44,EEF1A1,EEF2,ENPP3,FUCA1,GAA,GLB1,GSN,GUSB,HEXB,HUWE1,IMPDH2,IST1,JUP,MVP,NIT2,PDAP1,PFKL,PYCARD,PYGB,TUBB,TUBB4B,TXNDC5,VCL
GO:0043312	neutrophil degranulation	25	485	5.15464	1.64e-05	AGL,ANPEP,CD44,EEF1A1,EEF2,FUCA1,GAA,GLB1,GSN,GUSB,HEXB,HUWE1,IMPDH2,IST1,JUP,MVP,NIT2,PDAP1,PFKL,PYCARD,PYGB,TUBB,TUBB4B,TXNDC5,VCL
GO:0043436	oxoacid metabolic process	37	943	3.92365	1.88e-05	ABCD3,ACADM,ACADVL,ACOT1,ACOX1,ACOX2,ACOX3,ACSL5,ALDH1L1,AMACR,AUH,BCAT2,CCBL2,CD44,CPT1A,CYP27A1,DARS2,DECR1,GLB1,GMPS,GUSB,HEXB,HSD17B12,ITIH4,MTHFD1,MTHFD1L,NIT2,PC,PFKL,PHYH,PLOD2,PLOD3,SCARB2,SDHA,SULT1B1,TST,UGT1A10
GO:0043933	protein-containing complex subunit organization	56	1770	3.16384	1.88e-05	CGI-74,CPT1A,DECR1,EDC3,EIF2S1,EIF3A,EIF6,ELAVL1,FKBP4,G3BP1,GSN,GSPT1,HIST1H1B,HIST1H1C,HMGA1,IMPDH2,IST1,ITPR3,JUP,KHDRBS1,LETM1,LUC7L3,MAT2A,NASP,NDUFAF2,NHP2L1,NOP2,NPM1,NUP98,P2RX4,PFKL,PLOD3,PPID,PRPF19,RAP1GDS1,RBBP4,RBBP7,RBMX,RPL12,RPS10,RPS17,RPS19,RPS5,RPSA,SART1,SERPINH1,SF3A1,SF3A3,SF3B1,SMARCC1,SOD2,STMN1,STRAP,TLN1,TRIM28,VIL1
GO:0046395	carboxylic acid catabolic process	17	237	7.173	1.88e-05	ABCD3,ACADM,ACADVL,ACOX1,ACOX2,ACOX3,ALDH1L1,AMACR,AUH,BCAT2,CD44,CPT1A,DECR1,GUSB,HEXB,PHYH,TST
GO:0065007	biological regulation	226	11740	1.92504	1.88e-05	ABCB1,ABCG2,ACADM,ACADVL,ACOX1,ACOX2,ACSL5,ACTL6A,ADAM9,ANP32A,ANPEP,ARL3,BCAT2,BCCIP,BCLAF1,BTF3,C14orf166,CAPRIN1,CBX3,CCAR1,CCAR2,CD44,CD99,CDC37,CDH17,CDHR5,CDK12,CDS1,CES3,CLIC3,CPT1A,CSDE1,DBN1,DCPS,DDX21,DKC1,DNAJA4,DNAJC7,DNPH1,DSC2,DSG2,EDC3,EDF1,EEF1A1,EEF2,EIF2B3,EIF2B5,EIF2S1,EIF3A,EIF3K,EIF4E2,EIF5A,EIF6,ELAVL1,ENPP3,ENTPD5,EPB41L2,EWSR1,FAM213A,FDPS,FKBP3,FKBP4,FUOM,G3BP1,GAA,GNA11,…
GO:0071705	nitrogen compound transport	54	1690	3.19527	2.23e-05	ABCB1,ABCG2,ACOX1,ACOX2,ACOX3,AMACR,ARL3,BTF3,C14orf166,CDC37,CDH17,EIF5A,EIF6,HNRNPA1,HNRNPA3,IST1,MVP,NACA,NACA2,NASP,NPM1,NUP155,NUP98,PHYH,PMPCA,PPID,PPT1,PTTG1IP,RABEP1,RANBP2,RPL12,RPL18,RPL19,RPL36,RPS10,RPS11,RPS12,RPS17,RPS19,RPS5,RPS6,RPSA,SCAMP3,SCARB2,SLC12A2,SLC15A1,SLC25A13,SLC3A2,SRP72,SRP9,SSB,TF,TST,UPF1
GO:0034622	cellular protein-containing complex assembly	34	832	4.08654	2.28e-05	CGI-74,EDC3,EIF2S1,EIF3A,EIF6,FKBP4,G3BP1,GSN,HIST1H1B,HIST1H1C,LUC7L3,NASP,NDUFAF2,NHP2L1,NOP2,NPM1,NUP98,PRPF19,RAP1GDS1,RBBP4,RBBP7,RBMX,RPL12,RPS10,RPS17,RPS19,RPS5,RPSA,SART1,SF3A1,SF3A3,SF3B1,STRAP,VIL1
GO:0065003	protein-containing complex assembly	50	1514	3.30251	2.38e-05	CGI-74,CPT1A,DECR1,EDC3,EIF2S1,EIF3A,EIF6,ELAVL1,FKBP4,G3BP1,GSN,HIST1H1B,HIST1H1C,HMGA1,IMPDH2,ITPR3,JUP,KHDRBS1,LETM1,LUC7L3,MAT2A,NASP,NDUFAF2,NHP2L1,NOP2,NPM1,NUP98,P2RX4,PFKL,PPID,PRPF19,RAP1GDS1,RBBP4,RBBP7,RBMX,RPL12,RPS10,RPS17,RPS19,RPS5,RPSA,SART1,SF3A1,SF3A3,SF3B1,SOD2,STRAP,TLN1,TRIM28,VIL1
GO:0002274	myeloid leukocyte activation	27	574	4.70383	2.73e-05	ADAM9,AGL,ANPEP,CD44,EEF1A1,EEF2,ENPP3,FUCA1,GAA,GLB1,GSN,GUSB,HEXB,HUWE1,IMPDH2,IST1,JUP,MVP,NIT2,PDAP1,PFKL,PYCARD,PYGB,TUBB,TUBB4B,TXNDC5,VCL
GO:0042255	ribosome assembly	9	58	15.5172	3.03e-05	EIF6,NOP2,NPM1,RPL12,RPS10,RPS17,RPS19,RPS5,RPSA
GO:0043489	RNA stabilization	8	42	19.0476	3.1e-05	DKC1,ELAVL1,HNRNPD,HNRNPU,LARP1,PABPC1,THRAP3,YBX1
GO:0044242	cellular lipid catabolic process	14	167	8.38323	3.1e-05	ABCD3,ACADM,ACADVL,ACOX1,ACOX2,ACOX3,AMACR,AUH,CPT1A,DECR1,FUCA1,HEXB,PHYH,PPT1
GO:0016043	cellular component organization	120	5163	2.32423	3.39e-05	ABCB1,ABCD3,ACOX1,ACOX2,ACOX3,ACTL6A,AMACR,ARL3,BCCIP,C17orf49,CBX3,CCAR2,CD44,CDH17,CDHR5,CGI-74,CLUH,CPT1A,DBN1,DECR1,DKC1,DSG2,EDC3,EIF2S1,EIF3A,EIF6,ELAVL1,EPB41L2,FKBP4,G3BP1,GAA,GSN,GSPT1,HCFC1,HEXB,HIST1H1B,HIST1H1C,HMGA1,HNRNPU,HSD17B12,HSPG2,HUWE1,IMPDH2,IST1,ITGA3,ITPR3,JUP,KHDRBS1,KRT8,LETM1,LUC7L3,MAT2A,MCM4,MPP7,MSH2,MYO7B,NASP,NDUFAF2,NHP2L1,NMT1,NOLC1,NOP2,NPM1,NPTN,NUP155,NUP98,P2…
GO:0051179	localization	121	5233	2.31225	3.84e-05	ABCB1,ABCD3,ABCG2,ACOX1,ACOX2,ACOX3,ADAM9,AGL,AMACR,ANP32A,ANPEP,ARL3,BCCIP,BTF3,C14orf166,CD44,CDC37,CDH17,CLCA4,CLIC3,CLUH,CPT1A,DBN1,DKC1,EEF1A1,EEF2,EIF2S1,EIF5A,EIF6,ENPP3,FKBP4,FUCA1,GAA,GLB1,GSN,GUSB,HEPH,HEXB,HIST1H1B,HMGA1,HNRNPA1,HNRNPA3,HNRNPU,HSPG2,HUWE1,IMPDH2,IST1,ITGA3,ITIH4,ITPR3,JUP,LETM1,MPP7,MVP,NACA,NACA2,NASP,NIT2,NMT1,NPM1,NUP155,NUP98,P2RX4,PDAP1,PFKL,PHYH,PLOD3,PMPCA,PPID,…
GO:0043487	regulation of RNA stability	12	122	9.83607	3.86e-05	ANP32A,DKC1,ELAVL1,HNRNPD,HNRNPU,LARP1,NPM1,PABPC1,SERBP1,THRAP3,UPF1,YBX1
GO:0006403	RNA localization	15	211	7.109	8.13e-05	C14orf166,DKC1,EIF5A,EIF6,HNRNPA1,HNRNPA3,HNRNPU,MVP,NUP155,NUP98,RANBP2,RPSA,SSB,TST,UPF1
GO:0008104	protein localization	58	1966	2.95015	8.32e-05	ACOX1,ACOX2,ACOX3,AMACR,ARL3,BTF3,CDC37,DBN1,EIF5A,EIF6,FKBP4,GSN,HIST1H1B,HNRNPU,IST1,JUP,MPP7,MVP,NACA,NACA2,NASP,NPM1,NUP155,NUP98,PHYH,PLOD3,PMPCA,PPID,PPT1,PRPF19,PTTG1IP,RABEP1,RANBP2,RANGAP1,RCC2,RPL12,RPL18,RPL19,RPL36,RPS10,RPS11,RPS12,RPS17,RPS19,RPS5,RPS6,RPSA,SCAMP3,SCARB2,SLC15A1,SRP72,SRP9,SSB,TF,TLN1,UPF1,VCL,YBX1
GO:0060255	regulation of macromolecule metabolic process	134	6072	2.20685	8.55e-05	ACTL6A,ADAM9,ANP32A,BCCIP,BCLAF1,BTF3,C14orf166,CAPRIN1,CBX3,CCAR1,CCAR2,CD44,CDC37,CDK12,CSDE1,DCPS,DDX21,DKC1,EDC3,EDF1,EEF1A1,EEF2,EIF2B5,EIF2S1,EIF3A,EIF3K,EIF4E2,EIF5A,EIF6,ELAVL1,EWSR1,GSN,GSPT1,GTF2F1,GTF2I,HCFC1,HEXB,HIST1H1B,HIST1H1C,HMGA1,HNRNPA1,HNRNPD,HNRNPDL,HNRNPF,HNRNPH1,HNRNPK,HNRNPU,HNRNPUL1,HSPG2,IST1,ITGA3,ITIH4,JUP,KHDRBS1,LARP1,LARP4B,LSM2,LSM6,MATR3,MSH2,MVP,NACA,NCL,NOLC1,N…
GO:0045727	positive regulation of translation	11	110	10	8.84e-05	EEF2,EIF2B5,EIF5A,EIF6,ELAVL1,HNRNPD,KHDRBS1,LARP1,LARP4B,NPM1,PABPC1
GO:0043488	regulation of mRNA stability	11	113	9.73451	0.00011	ANP32A,ELAVL1,HNRNPD,HNRNPU,LARP1,NPM1,PABPC1,SERBP1,THRAP3,UPF1,YBX1
GO:0071702	organic substance transport	59	2040	2.89216	0.00012	ABCB1,ABCD3,ABCG2,ACOX1,ACOX2,ACOX3,AMACR,ARL3,BTF3,C14orf166,CDC37,CDH17,CPT1A,EIF5A,EIF6,HNRNPA1,HNRNPA3,IST1,MVP,NACA,NACA2,NASP,NPM1,NUP155,NUP98,PHYH,PMPCA,PPID,PPT1,PTTG1IP,RABEP1,RANBP2,RPL12,RPL18,RPL19,RPL36,RPS10,RPS11,RPS12,RPS17,RPS19,RPS5,RPS6,RPSA,SCAMP3,SCARB2,SLC15A1,SLC25A13,SLC26A3,SLC3A2,SLC5A1,SRP72,SRP9,SSB,STARD5,TF,TST,UPF1,VIL1
GO:0022607	cellular component assembly	65	2343	2.77422	0.00013	ARL3,BCCIP,CDHR5,CGI-74,CPT1A,DECR1,EDC3,EIF2S1,EIF3A,EIF6,ELAVL1,FKBP4,G3BP1,GSN,HIST1H1B,HIST1H1C,HMGA1,IMPDH2,IST1,ITPR3,JUP,KHDRBS1,KRT8,LETM1,LUC7L3,MAT2A,MPP7,MYO7B,NASP,NDUFAF2,NHP2L1,NOP2,NPM1,NPTN,NUP98,P2RX4,PFKL,PLEC,PLOD3,PPID,PRPF19,RAP1GDS1,RBBP4,RBBP7,RBM14,RBMX,RCC2,RPL12,RPS10,RPS17,RPS19,RPS5,RPSA,SART1,SF3A1,SF3A3,SF3B1,SOD2,STRAP,TLN1,TRIM28,TUBB,TUBB4B,VCL,VIL1
GO:0042886	amide transport	46	1440	3.19444	0.00014	ABCB1,ACOX1,ACOX2,ACOX3,AMACR,ARL3,BTF3,CDC37,CDH17,EIF5A,EIF6,IST1,MVP,NACA,NACA2,NASP,NPM1,NUP155,NUP98,PHYH,PMPCA,PPID,PPT1,PTTG1IP,RABEP1,RANBP2,RPL12,RPL18,RPL19,RPL36,RPS10,RPS11,RPS12,RPS17,RPS19,RPS5,RPS6,RPSA,SCAMP3,SCARB2,SLC15A1,SRP72,SRP9,SSB,TF,UPF1
GO:0048255	mRNA stabilization	7	37	18.9189	0.00014	ELAVL1,HNRNPD,HNRNPU,LARP1,PABPC1,THRAP3,YBX1
GO:0006886	intracellular protein transport	32	836	3.82775	0.00015	ACOX1,ACOX2,ACOX3,AMACR,ARL3,CDC37,EIF5A,EIF6,NPM1,NUP155,NUP98,PHYH,PMPCA,PTTG1IP,RANBP2,RPL12,RPL18,RPL19,RPL36,RPS10,RPS11,RPS12,RPS17,RPS19,RPS5,RPS6,RPSA,SCARB2,SRP72,SRP9,SSB,UPF1
GO:1903312	negative regulation of mRNA metabolic process	9	74	12.1622	0.00016	ELAVL1,HNRNPD,HNRNPK,HNRNPU,LARP1,PABPC1,RBMX,THRAP3,YBX1
GO:0015833	peptide transport	45	1416	3.17797	0.0002	ACOX1,ACOX2,ACOX3,AMACR,ARL3,BTF3,CDC37,CDH17,EIF5A,EIF6,IST1,MVP,NACA,NACA2,NASP,NPM1,NUP155,NUP98,PHYH,PMPCA,PPID,PPT1,PTTG1IP,RABEP1,RANBP2,RPL12,RPL18,RPL19,RPL36,RPS10,RPS11,RPS12,RPS17,RPS19,RPS5,RPS6,RPSA,SCAMP3,SCARB2,SLC15A1,SRP72,SRP9,SSB,TF,UPF1
GO:0034660	ncRNA metabolic process	23	497	4.62777	0.0002	C14orf166,DARS2,DDX21,DKC1,EIF6,GTF2F1,LSM6,NHP2L1,NOLC1,NOP2,NOP56,NSUN2,PELP1,RPS17,RPS19,RPS6,RPSA,RRP9,RSL1D1,SART1,SRRT,SSB,TRMT112
GO:0045055	regulated exocytosis	28	691	4.0521	0.00022	AGL,ANPEP,CD44,EEF1A1,EEF2,FUCA1,GAA,GLB1,GSN,GUSB,HEXB,HUWE1,IMPDH2,IST1,ITIH4,JUP,MVP,NIT2,PDAP1,PFKL,PYCARD,PYGB,TF,TLN1,TUBB,TUBB4B,TXNDC5,VCL
GO:0045184	establishment of protein localization	46	1467	3.13565	0.00022	ACOX1,ACOX2,ACOX3,AMACR,ARL3,BTF3,CDC37,EIF5A,EIF6,HIST1H1B,IST1,MVP,NACA,NACA2,NASP,NPM1,NUP155,NUP98,PHYH,PMPCA,PPID,PPT1,PTTG1IP,RABEP1,RANBP2,RCC2,RPL12,RPL18,RPL19,RPL36,RPS10,RPS11,RPS12,RPS17,RPS19,RPS5,RPS6,RPSA,SCAMP3,SCARB2,SLC15A1,SRP72,SRP9,SSB,TF,UPF1
GO:0000381	regulation of alternative mRNA splicing, via spliceosome	7	42	16.6667	0.00027	HNRNPA1,HNRNPU,RBM4,RBMX,SF3A1,SMU1,THRAP3
GO:0015031	protein transport	44	1391	3.16319	0.00028	ACOX1,ACOX2,ACOX3,AMACR,ARL3,BTF3,CDC37,EIF5A,EIF6,IST1,MVP,NACA,NACA2,NASP,NPM1,NUP155,NUP98,PHYH,PMPCA,PPID,PPT1,PTTG1IP,RABEP1,RANBP2,RPL12,RPL18,RPL19,RPL36,RPS10,RPS11,RPS12,RPS17,RPS19,RPS5,RPS6,RPSA,SCAMP3,SCARB2,SLC15A1,SRP72,SRP9,SSB,TF,UPF1
GO:0033539	fatty acid beta-oxidation using acyl-CoA dehydrogenase	5	15	33.3333	0.0003	ACADM,ACADVL,ACOX1,ACOX2,ACOX3
GO:0002443	leukocyte mediated immunity	26	632	4.11392	0.00035	AGL,ANPEP,CD44,EEF1A1,EEF2,FUCA1,GAA,GLB1,GSN,GUSB,HEXB,HUWE1,IMPDH2,IST1,JUP,MSH2,MVP,NIT2,PDAP1,PFKL,PYCARD,PYGB,TUBB,TUBB4B,TXNDC5,VCL
GO:0055114	oxidation-reduction process	33	923	3.5753	0.00038	ABCD3,ACADM,ACADVL,ACOX1,ACOX2,ACOX3,AGL,ALDH1L1,ALDH2,AMACR,AUH,CPT1A,CYP27A1,DECR1,DHRS7,FAM213A,GAA,HEPH,HSD17B12,IMPDH2,MAOA,MTHFD1,MTHFD1L,NDUFAF2,PFKL,PHYH,PLOD2,PLOD3,PYGB,SDHA,SLC25A13,SOD2,XDH
GO:0034613	cellular protein localization	43	1367	3.14557	0.00039	ACOX1,ACOX2,ACOX3,AMACR,ARL3,CDC37,DBN1,EIF5A,EIF6,GSN,HIST1H1B,HNRNPU,JUP,NPM1,NUP155,NUP98,PHYH,PMPCA,PRPF19,PTTG1IP,RANBP2,RANGAP1,RCC2,RPL12,RPL18,RPL19,RPL36,RPS10,RPS11,RPS12,RPS17,RPS19,RPS5,RPS6,RPSA,SCARB2,SRP72,SRP9,SSB,TLN1,UPF1,VCL,YBX1
GO:0050658	RNA transport	13	189	6.87831	0.00043	C14orf166,EIF5A,EIF6,HNRNPA1,HNRNPA3,MVP,NUP155,NUP98,RANBP2,RPSA,SSB,TST,UPF1
GO:0000028	ribosomal small subunit assembly	5	17	29.4118	0.00046	RPS10,RPS17,RPS19,RPS5,RPSA
GO:0044283	small molecule biosynthetic process	24	569	4.21793	0.00047	ABCD3,ACOX2,AMACR,BCAT2,CYP27A1,DNPH1,DUT,ENPP3,FDPS,GMPS,HMGCS1,HMGCS2,HSD17B12,IMPDH2,MTHFD1,MTHFD1L,NUDT4,PC,PFKL,PLOD2,PLOD3,SLC25A13,SMPDL3A,XDH
GO:0016032	viral process	24	571	4.20315	0.00049	ANPEP,C14orf166,CCDC86,EIF3A,FDPS,HCFC1,HMGA1,HNRNPA1,HNRNPK,IST1,KRT8,NPM1,NUP155,NUP98,PC,PCBP2,PPID,RANBP2,RPSA,SCARB2,SF3B2,SSB,TLN1,UBE2I
GO:0006887	exocytosis	29	774	3.74677	0.00053	AGL,ANPEP,CD44,EEF1A1,EEF2,FUCA1,GAA,GLB1,GSN,GUSB,HEXB,HUWE1,IMPDH2,IST1,ITIH4,JUP,MVP,NIT2,PDAP1,PFKL,PYCARD,PYGB,TF,TLN1,TUBB,TUBB4B,TXLNA,TXNDC5,VCL
GO:0009059	macromolecule biosynthetic process	86	3576	2.40492	0.00056	ACTL6A,AGL,ANP32A,BCLAF1,BTF3,C14orf166,CBX3,CCAR1,CCAR2,CDK12,DARS2,DDX21,DKC1,DUT,EDF1,EEF1A1,EEF2,EIF2B3,EIF2B5,EIF2S1,EIF3A,EIF3J,EIF3K,EIF4E2,EIF5A,EIF6,ENTPD5,EWSR1,GALNT12,GSPT1,GTF2F1,GTF2I,HCFC1,HMGA1,HNRNPD,HNRNPDL,HNRNPK,HNRNPU,HNRNPUL1,HSPG2,KHDRBS1,LARP1,MCM3,MCM4,NACA,NASP,NMT1,NONO,NUP98,PABPC1,PCNA,PELP1,PLOD3,PSPC1,PUF60,RBBP4,RBBP6,RBBP7,RBM14,RBM39,RBM4,RBMX,RFC4,RPL12,RPL18,RP…
GO:0042274	ribosomal small subunit biogenesis	8	68	11.7647	0.00056	LSM6,NHP2L1,RPS10,RPS17,RPS19,RPS5,RPS6,RPSA
GO:0017148	negative regulation of translation	10	117	8.54701	0.00069	CAPRIN1,EIF2S1,EIF4E2,EIF6,HNRNPD,LARP1,NCL,RBM4,SRP9,UPF1
GO:1901564	organonitrogen compound metabolic process	116	5281	2.19655	0.00069	ABCG2,ACADM,ACOT1,ACSL5,ACTL6A,ADAM9,ALDH1L1,ANPEP,AUH,BCAT2,CCBL2,CD44,CDC37,CDK12,CDS1,CLCA4,CPT1A,DARS2,DNPH1,DTYMK,DUT,EEF1A1,EEF2,EIF2B3,EIF2B5,EIF2S1,EIF3A,EIF3J,EIF3K,EIF4E2,EIF5A,EIF6,ENPP3,ENTPD5,FKBP3,FKBP4,FUCA1,GALNT12,GLB1,GMPS,GSN,GSPT1,GUSB,HCFC1,HEXB,HIST1H1C,HSD17B12,HSPG2,HUWE1,IMPDH2,ITIH4,LACTB,LARP1,MAOA,MSH2,MTHFD1,MTHFD1L,NACA,NIT2,NMT1,NUDT4,NUP98,PABPC1,PARP4,PC,PCBP2,PCN…
GO:0006260	DNA replication	13	203	6.40394	0.0008	DUT,HMGA1,MCM3,MCM4,NASP,NUP98,PCNA,RBBP4,RBBP6,RBBP7,RBM14,RFC4,UPF1
GO:0032787	monocarboxylic acid metabolic process	21	477	4.40252	0.00083	ABCD3,ACADM,ACADVL,ACOT1,ACOX1,ACOX2,ACOX3,ACSL5,AMACR,AUH,CPT1A,CYP27A1,DECR1,HSD17B12,MTHFD1L,NIT2,PC,PFKL,PHYH,SCARB2,UGT1A10
GO:0034645	cellular macromolecule biosynthetic process	84	3518	2.38772	0.0009	ACTL6A,AGL,ANP32A,BCLAF1,BTF3,C14orf166,CBX3,CCAR1,CCAR2,CDK12,DARS2,DDX21,DKC1,DUT,EDF1,EEF1A1,EEF2,EIF2B3,EIF2B5,EIF2S1,EIF3A,EIF3J,EIF3K,EIF4E2,EIF5A,EIF6,ENTPD5,EWSR1,GALNT12,GSPT1,GTF2F1,GTF2I,HCFC1,HMGA1,HNRNPD,HNRNPDL,HNRNPK,HNRNPU,HNRNPUL1,KHDRBS1,LARP1,MCM3,MCM4,NACA,NASP,NMT1,NONO,NUP98,PABPC1,PCNA,PELP1,PLOD3,PSPC1,PUF60,RBBP4,RBBP6,RBBP7,RBM14,RBM39,RBM4,RBMX,RFC4,RPL12,RPL18,RPL19,RP…
GO:0044265	cellular macromolecule catabolic process	30	842	3.56295	0.0009	CSDE1,DCPS,EDC3,GSPT1,HNRNPD,LSM2,LSM6,PABPC1,PCBP2,PCNP,PPT1,PRPF19,RANBP2,RBBP6,RPL12,RPL18,RPL19,RPL36,RPS10,RPS11,RPS12,RPS17,RPS19,RPS5,RPS6,RPSA,SSB,THRAP3,UBE2I,UPF1
GO:0001775	cell activation	34	1024	3.32031	0.001	ADAM9,AGL,ANPEP,CD44,CDH17,EEF1A1,EEF2,ENPP3,FUCA1,GAA,GLB1,GNA11,GSN,GUSB,HEXB,HUWE1,IMPDH2,IST1,ITPR3,JUP,MSH2,MVP,NIT2,P2RX4,PDAP1,PFKL,PYCARD,PYGB,RPS6,TUBB,TUBB4B,TXLNA,TXNDC5,VCL
GO:0045321	leukocyte activation	31	894	3.46756	0.0011	ADAM9,AGL,ANPEP,CD44,CDH17,EEF1A1,EEF2,ENPP3,FUCA1,GAA,GLB1,GSN,GUSB,HEXB,HUWE1,IMPDH2,IST1,JUP,MSH2,MVP,NIT2,PDAP1,PFKL,PYCARD,PYGB,RPS6,TUBB,TUBB4B,TXLNA,TXNDC5,VCL
GO:0006457	protein folding	13	214	6.07477	0.0013	CDC37,DNAJA4,DNAJC7,ENTPD5,FKBP3,FKBP4,HSPA4L,NUDC,PFDN5,PPID,PPIG,RANBP2,TXNDC5
GO:0010033	response to organic substance	70	2815	2.48668	0.0014	ABCD3,ACADVL,ADAM9,AGL,BCAT2,BCLAF1,CD44,CPT1A,DCPS,DDX21,DSG2,DTYMK,EEF1A1,EEF2,EIF2B3,EIF2B5,EIF2S1,EIF6,FKBP4,GLB1,GNA11,GSN,GTF2F1,HCFC1,HMGCS1,HNRNPA1,HNRNPD,HNRNPDL,HNRNPF,HNRNPH1,HNRNPM,HNRNPU,HSPA4L,IMPDH2,ITGA3,ITIH4,JUP,KRT8,LARP1,MAOA,MAT2A,NASP,NCL,NPM1,P2RX4,PCNA,PFKL,PLOD3,PYCARD,RANGAP1,RBBP4,RBBP7,RBM14,RBMX,SAFB,SDC1,SERPINH1,SLC26A3,SLC3A2,SMARCC1,SNRPA1,SOD2,SRRT,THRAP3,TLN1,TX…
GO:0000245	spliceosomal complex assembly	7	59	11.8644	0.0016	CGI-74,LUC7L3,PRPF19,RBMX,SF3A1,SF3A3,SF3B1
GO:0006027	glycosaminoglycan catabolic process	7	62	11.2903	0.0021	CD44,FUCA1,GLB1,GUSB,HEXB,HSPG2,SDC1
GO:0006631	fatty acid metabolic process	15	294	5.10204	0.0022	ABCD3,ACADM,ACADVL,ACOT1,ACOX1,ACOX2,ACOX3,ACSL5,AMACR,AUH,CPT1A,DECR1,HSD17B12,PHYH,SCARB2
GO:0051641	cellular localization	57	2180	2.61468	0.0022	ABCD3,ACOX1,ACOX2,ACOX3,AMACR,ANP32A,ARL3,BCCIP,CDC37,CLUH,CPT1A,DBN1,EIF5A,EIF6,GAA,GSN,HIST1H1B,HMGA1,HNRNPA1,HNRNPU,ITPR3,JUP,LETM1,NPM1,NUP155,NUP98,PHYH,PMPCA,PPT1,PRPF19,PTTG1IP,RANBP2,RANGAP1,RCC2,RPL12,RPL18,RPL19,RPL36,RPS10,RPS11,RPS12,RPS17,RPS19,RPS5,RPS6,RPSA,SCARB2,SLC11A2,SRP72,SRP9,SSB,TLN1,TUBB,TUBB4B,UPF1,VCL,YBX1
GO:0006996	organelle organization	75	3131	2.3954	0.0023	ABCD3,ACOX1,ACOX2,ACOX3,ACTL6A,AMACR,ARL3,BCCIP,C17orf49,CBX3,CCAR2,CLUH,DBN1,DKC1,EDC3,EIF2S1,EIF6,EPB41L2,G3BP1,GAA,GSN,HCFC1,HEXB,HIST1H1B,HIST1H1C,HMGA1,HNRNPU,HUWE1,IST1,JUP,KRT8,LETM1,MCM4,MSH2,NASP,NDUFAF2,NMT1,NOLC1,NOP2,NPM1,NUP155,NUP98,PCNA,PHYH,PMPCA,PPID,PPT1,PRPF40A,RANBP2,RAP1GDS1,RBBP4,RBBP7,RBM14,RFC4,RPL12,RPS10,RPS17,RPS19,RPS5,RPSA,SAFB,SETD3,SFPQ,SMARCC1,SOD2,STMN1,TLN1,TOP2B…
GO:1903313	positive regulation of mRNA metabolic process	7	66	10.6061	0.0029	HNRNPD,NUP98,PABPC1,PRPF19,RBMX,THRAP3,UPF1
GO:0048519	negative regulation of biological process	107	4953	2.16031	0.0031	ACADVL,BCLAF1,C14orf166,CAPRIN1,CBX3,CCAR1,CCAR2,CD44,CDK12,CSDE1,DCPS,DKC1,DNAJA4,EDC3,EIF2S1,EIF3A,EIF4E2,EIF6,ELAVL1,ENPP3,FKBP4,FUOM,G3BP1,GSN,GSPT1,GTF2I,HCFC1,HIST1H1B,HIST1H1C,HMGA1,HNRNPA1,HNRNPD,HNRNPK,HNRNPU,HSPG2,ITGA3,ITIH4,ITPR3,JUP,KHDRBS1,LARP1,LETM1,LSM2,LSM6,MSH2,MVP,NACA,NCL,NDUFAF2,NONO,NPM1,NSUN2,P2RX4,PABPC1,PC,PCBP2,PCNA,PFDN5,PFKL,PPID,PPT1,PRPF19,PSME3,PSPC1,PTTG1IP,PYCARD…
GO:0033540	fatty acid beta-oxidation using acyl-CoA oxidase	4	15	26.6667	0.0038	ACOX1,ACOX2,ACOX3,AMACR
GO:0006376	mRNA splice site selection	5	30	16.6667	0.004	CGI-74,LUC7L3,RBMX,SF3A1,SF3A3
GO:0006753	nucleoside phosphate metabolic process	22	581	3.78657	0.004	ACOT1,ACSL5,CDS1,DNPH1,DTYMK,DUT,ENPP3,ENTPD5,ENTPD8,GMPS,HSD17B12,IMPDH2,MSH2,MTHFD1,NUDT4,PFKL,PPT1,SDHA,SLC25A13,SMPDL3A,SULT1B1,XDH
GO:0009256	10-formyltetrahydrofolate metabolic process	3	5	60	0.004	ALDH1L1,MTHFD1,MTHFD1L
GO:0002252	immune effector process	30	927	3.23625	0.0041	AGL,ANPEP,CD44,CDH17,EEF1A1,EEF2,ENPP3,FUCA1,GAA,GLB1,GSN,GUSB,HEXB,HUWE1,IMPDH2,IST1,JUP,MSH2,MVP,NIT2,PCBP2,PDAP1,PFKL,PYCARD,PYGB,RPS6,TUBB,TUBB4B,TXNDC5,VCL
GO:0007049	cell cycle	37	1263	2.92953	0.005	ABCB1,ARL3,BCCIP,CCAR1,CCAR2,EML4,EPB41L2,GSPT1,HCFC1,HNRNPU,IST1,KHDRBS1,MCM3,MCM4,MKI67,MSH2,NASP,NOLC1,NPM1,NSUN2,NUDC,PCNA,PCNP,PRPF40A,PSME3,RANBP2,RBBP4,RCC2,RFC4,RPS6,STMN1,TOP2B,TUBB,TUBB4B,UBE2I,UPF1,VRK1
GO:0042752	regulation of circadian rhythm	8	98	8.16327	0.005	CCAR2,GNA11,HNRNPD,NONO,PSPC1,RBM4,SFPQ,THRAP3
GO:0044419	interspecies interaction between organisms	25	724	3.45304	0.0055	ANPEP,C14orf166,CCDC86,EIF3A,FDPS,HCFC1,HMGA1,HNRNPA1,HNRNPK,IST1,KRT8,NPM1,NUP155,NUP98,PC,PCBP2,PPID,RANBP2,RPS19,RPSA,SCARB2,SF3B2,SSB,TLN1,UBE2I
GO:0048026	positive regulation of mRNA splicing, via spliceosome	4	17	23.5294	0.0055	NUP98,PRPF19,RBMX,THRAP3
GO:0072521	purine-containing compound metabolic process	19	478	3.9749	0.0058	ABCG2,ACOT1,ACSL5,DNPH1,ENPP3,ENTPD5,GMPS,HSD17B12,IMPDH2,MSH2,MTHFD1,MTHFD1L,NUDT4,PFKL,PPT1,SDHA,SLC25A13,SULT1B1,XDH
GO:0086073	bundle of His cell-Purkinje myocyte adhesion involved in cell communication	3	6	50	0.0058	DSC2,DSG2,JUP
GO:0006259	DNA metabolic process	26	773	3.36352	0.006	ACTL6A,BCCIP,DKC1,DUT,HMGA1,HUWE1,MCM3,MCM4,MSH2,NASP,NONO,NPM1,NUP98,PARP4,PCNA,PRPF19,RBBP4,RBBP6,RBBP7,RBM14,RFC4,SFPQ,TOP2B,TRIM28,UPF1,XRCC1
GO:0051276	chromosome organization	31	999	3.1031	0.0062	ACTL6A,C17orf49,CBX3,DKC1,G3BP1,HCFC1,HIST1H1B,HIST1H1C,HMGA1,HNRNPU,HUWE1,MCM4,MSH2,NASP,NPM1,NUP155,NUP98,PCNA,RBBP4,RBBP7,RBM14,RFC4,SAFB,SETD3,SFPQ,SMARCC1,TOP2B,TRIM28,UPF1,VRK1,XRCC1
GO:0032940	secretion by cell	30	959	3.12826	0.0068	AGL,ANPEP,CD44,EEF1A1,EEF2,FUCA1,GAA,GLB1,GSN,GUSB,HEXB,HUWE1,IMPDH2,IST1,ITIH4,JUP,MVP,NIT2,PDAP1,PFKL,PPT1,PYCARD,PYGB,TF,TLN1,TUBB,TUBB4B,TXLNA,TXNDC5,VCL
GO:0009123	nucleoside monophosphate metabolic process	13	262	4.96183	0.0073	DNPH1,DTYMK,DUT,ENPP3,ENTPD5,ENTPD8,GMPS,IMPDH2,MSH2,NUDT4,PFKL,SDHA,SLC25A13
GO:0014070	response to organic cyclic compound	28	873	3.20733	0.0073	ABCD3,ADAM9,AGL,CPT1A,DDX21,DSG2,EEF2,FKBP4,GLB1,GSN,HCFC1,HMGCS1,HNRNPD,HNRNPU,JUP,LARP1,NASP,NPM1,P2RX4,PCNA,RBBP7,RBM14,SAFB,SDC1,SLC26A3,SLC3A2,SRRT,THRAP3
GO:0006405	RNA export from nucleus	9	134	6.71642	0.0076	EIF5A,EIF6,HNRNPA1,NUP155,NUP98,RANBP2,RPSA,SSB,UPF1
GO:0002181	cytoplasmic translation	6	57	10.5263	0.0081	EIF3A,GSPT1,RBM4,RPL18,RPL19,RPL36
GO:0009719	response to endogenous stimulus	38	1353	2.80857	0.0084	ADAM9,AGL,CD44,DSG2,EEF1A1,EEF2,EIF2B3,EIF2B5,EIF6,FKBP4,GLB1,GNA11,GTF2F1,HMGCS1,HNRNPA1,HNRNPD,HNRNPF,HNRNPH1,HNRNPM,HNRNPU,ITGA3,JUP,LARP1,NASP,NCL,P2RX4,PCNA,PLOD3,RANGAP1,RBBP4,RBBP7,RBM14,SAFB,SDC1,SLC26A3,SMARCC1,THRAP3,VIL1
GO:0051169	nuclear transport	13	267	4.86891	0.0084	ANP32A,EIF5A,EIF6,HMGA1,HNRNPA1,NPM1,NUP155,NUP98,PTTG1IP,RANBP2,RPSA,SSB,UPF1
GO:0055086	nucleobase-containing small molecule metabolic process	23	662	3.47432	0.0084	ACOT1,ACSL5,CDS1,DNPH1,DTYMK,DUT,ENPP3,ENTPD5,ENTPD8,GMPS,HSD17B12,IMPDH2,MSH2,MTHFD1,MTHFD1L,NUDT4,PFKL,PPT1,SDHA,SLC25A13,SMPDL3A,SULT1B1,XDH
GO:0065008	regulation of biological quality	80	3559	2.24782	0.0084	ABCB1,ABCG2,ACADVL,ACOX1,ANP32A,ANPEP,BCAT2,CAPRIN1,CCAR2,CDC37,CDHR5,CPT1A,DBN1,DKC1,DSC2,DSG2,ELAVL1,GAA,GNA11,GSN,GTF2I,HCFC1,HEPH,HEXB,HIST1H1B,HNRNPA1,HNRNPD,HNRNPU,HSD17B12,IST1,ITPR3,JUP,LARP1,LETM1,MAOA,MTHFD1,NDUFAF2,NMT1,NPM1,NPTN,NUP155,P2RX4,PABPC1,PCNA,PFKL,PLOD3,PPP1R3G,PPT1,PRPF40A,PYCARD,RANGAP1,RAP1GDS1,RFC4,RPS17,RPS19,RPS5,RPS6,SAFB,SCARB2,SERBP1,SLC11A2,SLC12A2,SLC26A3,SLC39A4…
GO:0080090	regulation of primary metabolic process	122	5982	2.03945	0.0084	ACADM,ACADVL,ACOX1,ACTL6A,ADAM9,ANP32A,BCCIP,BCLAF1,BTF3,C14orf166,CAPRIN1,CBX3,CCAR1,CCAR2,CD44,CDC37,CDK12,CPT1A,CSDE1,DKC1,EDF1,EEF1A1,EEF2,EIF2B5,EIF2S1,EIF3A,EIF3K,EIF4E2,EIF5A,EIF6,ELAVL1,ENTPD5,EWSR1,FDPS,GSN,GTF2F1,GTF2I,HCFC1,HEXB,HIST1H1B,HIST1H1C,HMGA1,HMGCS1,HMGCS2,HNRNPA1,HNRNPD,HNRNPDL,HNRNPF,HNRNPH1,HNRNPK,HNRNPU,HNRNPUL1,HSPG2,IST1,ITGA3,ITIH4,JUP,KHDRBS1,LACTB,LARP1,LARP4B,LPGAT1…
GO:0051651	maintenance of location in cell	7	83	8.43373	0.0092	DBN1,GAA,GSN,HNRNPU,JUP,RANGAP1,TLN1
GO:0006144	purine nucleobase metabolic process	4	21	19.0476	0.0102	GMPS,MTHFD1,MTHFD1L,XDH
GO:0051649	establishment of localization in cell	43	1616	2.66089	0.0103	ABCD3,ACOX1,ACOX2,ACOX3,AMACR,ANP32A,ARL3,BCCIP,CDC37,CPT1A,EIF5A,EIF6,HMGA1,HNRNPA1,ITPR3,LETM1,NPM1,NUP155,NUP98,PHYH,PMPCA,PPT1,PTTG1IP,RANBP2,RPL12,RPL18,RPL19,RPL36,RPS10,RPS11,RPS12,RPS17,RPS19,RPS5,RPS6,RPSA,SCARB2,SLC11A2,SRP72,SRP9,SSB,TUBB,UPF1
GO:0000413	protein peptidyl-prolyl isomerization	5	40	12.5	0.0116	FKBP3,FKBP4,PPID,PPIG,RANBP2
GO:0042398	cellular modified amino acid biosynthetic process	5	41	12.1951	0.0128	ACADM,MTHFD1,MTHFD1L,PLOD2,PLOD3
GO:0046907	intracellular transport	38	1390	2.73381	0.0134	ABCD3,ACOX1,ACOX2,ACOX3,AMACR,ANP32A,ARL3,CDC37,CPT1A,EIF5A,EIF6,HMGA1,HNRNPA1,NPM1,NUP155,NUP98,PHYH,PMPCA,PTTG1IP,RANBP2,RPL12,RPL18,RPL19,RPL36,RPS10,RPS11,RPS12,RPS17,RPS19,RPS5,RPS6,RPSA,SCARB2,SRP72,SRP9,SSB,TUBB,UPF1
GO:0032507	maintenance of protein location in cell	6	64	9.375	0.0135	DBN1,GSN,HNRNPU,JUP,RANGAP1,TLN1
GO:0031328	positive regulation of cellular biosynthetic process	47	1846	2.54605	0.0139	ACTL6A,BCLAF1,C14orf166,CCAR1,CDK12,DKC1,EDF1,EEF2,EIF2B5,EIF5A,EIF6,ELAVL1,ENTPD5,GTF2F1,HCFC1,HEXB,HMGA1,HNRNPA1,HNRNPD,HNRNPK,HNRNPU,JUP,KHDRBS1,LARP1,LARP4B,LPGAT1,NACA,NCL,NOLC1,NPM1,NUP98,P2RX4,PABPC1,PCNA,PELP1,PPP1R3G,RBM14,RBMX,RFC4,SAFB,SETD3,SFPQ,SMARCC1,TAF15,THRAP3,TRIM28,YBX1
GO:0034404	nucleobase-containing small molecule biosynthetic process	9	149	6.04027	0.0144	DNPH1,DUT,ENPP3,GMPS,IMPDH2,NUDT4,PFKL,SMPDL3A,XDH
GO:0048511	rhythmic process	12	250	4.8	0.0146	CBX3,CCAR2,CPT1A,HNRNPD,HNRNPU,IMPDH2,NONO,PCNA,PSPC1,RBM4,SFPQ,THRAP3
GO:0006163	purine nucleotide metabolic process	17	442	3.84615	0.015	ACOT1,ACSL5,DNPH1,ENPP3,ENTPD5,GMPS,HSD17B12,IMPDH2,MSH2,MTHFD1,NUDT4,PFKL,PPT1,SDHA,SLC25A13,SULT1B1,XDH
GO:0000470	maturation of LSU-rRNA	4	24	16.6667	0.0151	EIF6,NHP2L1,NOP2,RSL1D1
GO:0006730	one-carbon metabolic process	4	24	16.6667	0.0151	ALDH1L1,MAT2A,MTHFD1,MTHFD1L
GO:0072657	protein localization to membrane	16	405	3.95062	0.016	JUP,NUP155,RPL12,RPL18,RPL19,RPL36,RPS10,RPS11,RPS12,RPS17,RPS19,RPS5,RPS6,RPSA,SRP72,SRP9
GO:0075522	IRES-dependent viral translational initiation	3	10	30	0.0163	EIF3A,PCBP2,SSB
GO:0046903	secretion	31	1070	2.8972	0.0164	AGL,ANPEP,CD44,EEF1A1,EEF2,FUCA1,GAA,GLB1,GSN,GUSB,HEXB,HUWE1,IMPDH2,IST1,ITIH4,JUP,MVP,NIT2,PDAP1,PFKL,PPT1,PYCARD,PYGB,TF,TLN1,TUBB,TUBB4B,TXLNA,TXNDC5,VCL,XDH
GO:0019318	hexose metabolic process	9	154	5.84416	0.0173	CPT1A,FUCA1,FUOM,GAA,GALM,GLB1,PC,PFKL,SLC25A13
GO:0010035	response to inorganic substance	18	491	3.66599	0.0175	ADAM9,DTYMK,EEF2,EIF2B5,EIF2S1,GSN,HMGCS1,HNRNPA1,HNRNPD,ITPR3,KRT8,P2RX4,PCNA,SDC1,SLC11A2,SLC25A13,SOD2,TF
GO:0009117	nucleotide metabolic process	20	576	3.47222	0.0177	ACOT1,ACSL5,CDS1,DNPH1,DTYMK,DUT,ENPP3,ENTPD5,GMPS,HSD17B12,IMPDH2,MSH2,MTHFD1,NUDT4,PFKL,PPT1,SDHA,SLC25A13,SULT1B1,XDH
GO:0071426	ribonucleoprotein complex export from nucleus	8	124	6.45161	0.0178	EIF5A,EIF6,NUP155,NUP98,RANBP2,RPSA,SSB,UPF1
GO:0031503	protein-containing complex localization	11	223	4.93274	0.0183	ARL3,EIF5A,EIF6,FKBP4,NUP155,NUP98,RANBP2,RCC2,RPSA,SSB,UPF1
GO:0043574	peroxisomal transport	6	70	8.57143	0.0191	ABCD3,ACOX1,ACOX2,ACOX3,AMACR,PHYH
GO:0043648	dicarboxylic acid metabolic process	7	97	7.21649	0.0193	ALDH1L1,CCBL2,MTHFD1,MTHFD1L,NIT2,PHYH,SDHA
GO:0006446	regulation of translational initiation	6	71	8.4507	0.0203	EIF2B5,EIF2S1,EIF3K,KHDRBS1,NPM1,RBM4
GO:0006913	nucleocytoplasmic transport	12	263	4.56274	0.0204	ANP32A,EIF5A,EIF6,HNRNPA1,NPM1,NUP155,NUP98,PTTG1IP,RANBP2,RPSA,SSB,UPF1
GO:0044770	cell cycle phase transition	12	263	4.56274	0.0204	ABCB1,GSPT1,KHDRBS1,MCM3,MCM4,NASP,PCNA,RANBP2,RPS6,TUBB,TUBB4B,UPF1
GO:2001242	regulation of intrinsic apoptotic signaling pathway	9	159	5.66038	0.0204	BCLAF1,CCAR2,CD44,HNRNPK,NONO,PTTG1IP,PYCARD,SFPQ,SOD2
GO:0009257	10-formyltetrahydrofolate biosynthetic process	2	2	100	0.0226	MTHFD1,MTHFD1L
GO:1901355	response to rapamycin	2	2	100	0.0226	HNRNPD,LARP1
GO:0005980	glycogen catabolic process	3	12	25	0.0232	AGL,GAA,PYGB
GO:0009113	purine nucleobase biosynthetic process	3	12	25	0.0232	GMPS,MTHFD1,MTHFD1L
GO:0009143	nucleoside triphosphate catabolic process	3	12	25	0.0232	DUT,ENPP3,SMPDL3A
GO:0005996	monosaccharide metabolic process	10	198	5.05051	0.0242	CPT1A,FUCA1,FUOM,GAA,GALM,GLB1,PC,PFKL,SLC25A13,UGT1A10
GO:0010557	positive regulation of macromolecule biosynthetic process	44	1758	2.50284	0.0251	ACTL6A,BCLAF1,C14orf166,CCAR1,CDK12,DKC1,EDF1,EEF2,EIF2B5,EIF5A,EIF6,ELAVL1,GTF2F1,HCFC1,HEXB,HMGA1,HNRNPA1,HNRNPD,HNRNPK,HNRNPU,JUP,KHDRBS1,LARP1,LARP4B,NACA,NCL,NOLC1,NPM1,NUP98,PABPC1,PCNA,PELP1,PPP1R3G,RBM14,RBMX,RFC4,SAFB,SETD3,SFPQ,SMARCC1,TAF15,THRAP3,TRIM28,YBX1
GO:0016052	carbohydrate catabolic process	7	104	6.73077	0.0266	AGL,GAA,GALM,GLB1,HEXB,PFKL,PYGB
GO:1901292	nucleoside phosphate catabolic process	7	107	6.54206	0.0305	DNPH1,DUT,ENPP3,NUDT4,PFKL,SMPDL3A,XDH
GO:0030212	hyaluronan metabolic process	4	31	12.9032	0.0308	CD44,GUSB,HEXB,ITIH4
GO:0007031	peroxisome organization	6	79	7.59494	0.0311	ABCD3,ACOX1,ACOX2,ACOX3,AMACR,PHYH
GO:0006177	GMP biosynthetic process	2	3	66.6667	0.0344	GMPS,IMPDH2
GO:0032204	regulation of telomere maintenance	6	81	7.40741	0.0344	DKC1,HNRNPA1,HNRNPD,HNRNPU,UPF1,XRCC1
GO:0033979	box H/ACA snoRNA metabolic process	2	3	66.6667	0.0344	DKC1,NOLC1
GO:0044260	cellular macromolecule metabolic process	125	6413	1.94917	0.0344	ACTL6A,AGL,ANP32A,BCCIP,BCLAF1,BTF3,C14orf166,CBX3,CCAR1,CCAR2,CDC37,CDK12,CSDE1,DARS2,DCPS,DDX21,DKC1,DUT,EDC3,EDF1,EEF1A1,EEF2,EIF2B3,EIF2B5,EIF2S1,EIF3A,EIF3J,EIF3K,EIF4E2,EIF5A,EIF6,ENTPD5,EWSR1,FKBP3,FKBP4,GAA,GALNT12,GSN,GSPT1,GTF2F1,GTF2I,HCFC1,HEXB,HIST1H1C,HMGA1,HNRNPD,HNRNPDL,HNRNPK,HNRNPU,HNRNPUL1,HSPG2,HUWE1,KHDRBS1,LARP1,LSM2,LSM6,MCM3,MCM4,MSH2,NACA,NASP,NMT1,NONO,NOP2,NPM1,NSUN2,NU…
GO:0046946	hydroxylysine metabolic process	2	3	66.6667	0.0344	PLOD2,PLOD3
GO:0046947	hydroxylysine biosynthetic process	2	3	66.6667	0.0344	PLOD2,PLOD3
GO:0050896	response to stimulus	148	7824	1.89162	0.0344	ABCB1,ABCD3,ABCG2,ACADVL,ACTL6A,ADAM9,AGL,ANP32A,ANPEP,ARL3,BCAT2,BCCIP,BCLAF1,CCAR2,CD44,CDC37,CDH17,CDS1,CES3,CLIC3,CPT1A,DCPS,DDX21,DNAJA4,DSC2,DSG2,DTYMK,EEF1A1,EEF2,EIF2B3,EIF2B5,EIF2S1,EIF6,ENPP3,FAM213A,FKBP3,FKBP4,FUCA1,G3BP1,GAA,GLB1,GNA11,GSN,GTF2F1,GTF2I,GUSB,HCFC1,HEXB,HMGA1,HMGCS1,HNRNPA1,HNRNPD,HNRNPDL,HNRNPF,HNRNPH1,HNRNPK,HNRNPM,HNRNPU,HNRNPUL1,HSPA4L,HSPG2,HUWE1,IMPDH2,IST1,ITGA3…
GO:1901136	carbohydrate derivative catabolic process	9	175	5.14286	0.0344	CD44,DUT,FUCA1,GLB1,GUSB,HEXB,HSPG2,NUDT4,SDC1
GO:0070925	organelle assembly	21	666	3.15315	0.0352	ARL3,BCCIP,EDC3,EIF2S1,EIF6,G3BP1,GSN,IST1,KRT8,NOP2,NPM1,RBM14,RPL12,RPS10,RPS17,RPS19,RPS5,RPSA,TUBB,TUBB4B,VIL1
GO:0043928	exonucleolytic catabolism of deadenylated mRNA	4	33	12.1212	0.0357	DCPS,EDC3,LSM2,LSM6
GO:0098911	regulation of ventricular cardiac muscle cell action potential	3	15	20	0.0362	DSC2,DSG2,JUP
GO:0009725	response to hormone	25	854	2.9274	0.0367	ADAM9,AGL,DSG2,EEF2,EIF2B3,EIF2B5,EIF6,FKBP4,GLB1,GNA11,HMGCS1,HNRNPD,HNRNPU,ITGA3,NASP,PCNA,PLOD3,RANGAP1,RBBP4,RBBP7,RBM14,SAFB,SDC1,SMARCC1,THRAP3
GO:0009893	positive regulation of metabolic process	71	3280	2.16463	0.0392	ACTL6A,ADAM9,BCLAF1,C14orf166,CCAR1,CD44,CDC37,CDK12,CPT1A,DDX21,DKC1,EDF1,EEF2,EIF2B5,EIF5A,EIF6,ELAVL1,ENTPD5,GSN,GTF2F1,HCFC1,HEXB,HIST1H1B,HMGA1,HNRNPA1,HNRNPD,HNRNPK,HNRNPU,IST1,ITGA3,JUP,KHDRBS1,LARP1,LARP4B,LPGAT1,MSH2,NACA,NCL,NOLC1,NPM1,NPTN,NUP98,P2RX4,PABPC1,PCNA,PELP1,PPP1R3G,PRPF19,PSME3,PTTG1IP,PYCARD,RBM14,RBMX,RFC4,RPS19,SAFB,SETD3,SF3B1,SFPQ,SLC11A2,SMARCC1,TAF15,THRAP3,TRIM28,TR…
GO:0070887	cellular response to chemical stimulus	60	2672	2.24551	0.04	ACADVL,ADAM9,BCAT2,BCLAF1,CD44,CES3,CPT1A,DCPS,DTYMK,EEF1A1,EEF2,EIF2S1,FAM213A,FKBP4,GNA11,GSN,GTF2F1,HCFC1,HMGCS1,HNRNPA1,HNRNPD,HNRNPDL,HNRNPF,HNRNPH1,HNRNPM,HNRNPU,IMPDH2,JUP,KRT8,LARP1,MAOA,MAT2A,NCL,NPM1,P2RX4,PCNA,PELP1,PLOD3,PYCARD,RANGAP1,RBM14,RBMX,RPS19,SAFB,SDC1,SLC11A2,SLC26A3,SMARCC1,SNRPA1,SOD2,SRRT,SULT1B1,TF,THRAP3,TLN1,TXLNA,UGT1A10,UPF1,VIL1,ZC3H15
GO:0044772	mitotic cell cycle phase transition	11	254	4.33071	0.0407	ABCB1,GSPT1,KHDRBS1,MCM3,MCM4,NASP,PCNA,RANBP2,RPS6,TUBB,TUBB4B
GO:1901362	organic cyclic compound biosynthetic process	70	3230	2.16718	0.0407	ACOX2,ACSL5,ACTL6A,AMACR,ANP32A,BCLAF1,BTF3,C14orf166,CBX3,CCAR1,CCAR2,CDK12,CDS1,CYP27A1,DDX21,DKC1,DNPH1,DTYMK,DUT,EDF1,EEF1A1,ENPP3,ENTPD8,EWSR1,FDPS,GMPS,GTF2F1,GTF2I,HCFC1,HMGA1,HMGCS1,HMGCS2,HNRNPD,HNRNPDL,HNRNPK,HNRNPU,HNRNPUL1,HSD17B12,IMPDH2,KHDRBS1,MTHFD1,MTHFD1L,NACA,NONO,NUDT4,PCNA,PELP1,PFKL,PPT1,PSPC1,PUF60,RBBP4,RBBP7,RBM14,RBM39,RBMX,RFC4,SAFB,SETD3,SFPQ,SLC11A2,SLC25A13,SMARCC1,S…
GO:1901293	nucleoside phosphate biosynthetic process	12	293	4.09556	0.0411	ACSL5,CDS1,DTYMK,DUT,ENTPD8,GMPS,HSD17B12,IMPDH2,MTHFD1,PFKL,PPT1,SLC25A13
GO:0005975	carbohydrate metabolic process	16	457	3.50109	0.0412	AGL,ALDH2,CPT1A,FUCA1,FUOM,GAA,GALM,GLB1,GUSB,HEXB,PC,PFKL,PYGB,SLC25A13,SLC3A2,UGT1A10
GO:0030214	hyaluronan catabolic process	3	16	18.75	0.0412	CD44,GUSB,HEXB
GO:0016925	protein sumoylation	4	35	11.4286	0.0413	RANBP2,SAE1,TRIM28,UBE2I
GO:0051028	mRNA transport	8	148	5.40541	0.0413	EIF5A,HNRNPA1,HNRNPA3,MVP,NUP155,NUP98,RANBP2,UPF1
GO:1903902	positive regulation of viral life cycle	5	59	8.47458	0.0422	LARP1,PABPC1,PC,PPID,TMPRSS2
GO:0051172	negative regulation of nitrogen compound metabolic process	53	2307	2.29736	0.044	BCLAF1,C14orf166,CAPRIN1,CBX3,CCAR1,CCAR2,CD44,DKC1,EIF2S1,EIF3A,EIF4E2,EIF6,ELAVL1,HCFC1,HIST1H1B,HIST1H1C,HMGA1,HNRNPA1,HNRNPD,HNRNPK,HNRNPU,HSPG2,ITIH4,KHDRBS1,LARP1,MSH2,MVP,NACA,NCL,NONO,NPM1,PABPC1,PFDN5,PPID,PSPC1,PYCARD,RBBP7,RBM4,RBMX,SERPINH1,SF3B3,SFPQ,SMARCC1,SRP9,STRAP,THRAP3,TRIM28,UBE2I,UPF1,VIL1,XDH,XRCC1,YBX1
GO:0051235	maintenance of location	8	150	5.33333	0.044	DBN1,GAA,GSN,HEXB,HNRNPU,JUP,RANGAP1,TLN1
GO:0000154	rRNA modification	4	36	11.1111	0.0446	DKC1,NOP2,NOP56,TRMT112
GO:0009889	regulation of biosynthetic process	89	4337	2.05211	0.0453	ACADVL,ACTL6A,ANP32A,BCLAF1,BTF3,C14orf166,CAPRIN1,CBX3,CCAR1,CCAR2,CDK12,CSDE1,DKC1,EDF1,EEF1A1,EEF2,EIF2B5,EIF2S1,EIF3K,EIF4E2,EIF5A,EIF6,ELAVL1,ENTPD5,EWSR1,FDPS,GTF2F1,GTF2I,HCFC1,HEXB,HIST1H1B,HIST1H1C,HMGA1,HMGCS1,HNRNPA1,HNRNPD,HNRNPDL,HNRNPK,HNRNPU,HNRNPUL1,ITGA3,JUP,KHDRBS1,LARP1,LARP4B,LPGAT1,NACA,NCL,NOLC1,NONO,NOP2,NPM1,NUP98,P2RX4,PABPC1,PARP4,PCNA,PELP1,PFDN5,PPID,PPP1R3G,PSPC1,PUF6…
GO:0001951	intestinal D-glucose absorption	2	4	50	0.046	SLC5A1,VIL1
GO:0010038	response to metal ion	13	339	3.83481	0.046	ADAM9,DTYMK,EIF2B5,EIF2S1,GSN,HNRNPD,ITPR3,P2RX4,PCNA,SDC1,SLC11A2,SLC25A13,TF
GO:0097167	circadian regulation of translation	2	4	50	0.046	HNRNPD,RBM4
GO:0030203	glycosaminoglycan metabolic process	8	153	5.22876	0.0481	CD44,FUCA1,GLB1,GUSB,HEXB,HSPG2,ITIH4,SDC1
GO:0042440	pigment metabolic process	5	62	8.06452	0.0498	GMPS,MTHFD1,MTHFD1L,SLC11A2,UGT1A10
